# Supplementary material for: Coherence in Polycrystalline Thin Films of Twisted Molecular Crystals
Source: Chem Mater. 2024 Jan 4;36(2):881–91. doi: 10.1021/acs.chemmater.3c02740 (PMC10809410; doi:10.1021/acs.chemmater.3c02740)
Supplement: Supplementary file 3 — cm3c02740_si_003.cif [file cm3c02740_si_003.cif]

data_global
_audit_creation_method                  'APEX4 v2021.4-1'

_publ_requested_journal                 ?

_publ_contact_author_name               ?
_publ_contact_author_address            
;
;
_publ_contact_author_email              ?
_publ_contact_author_fax                ?
_publ_contact_author_phone              ?

_publ_section_title                     
;
;
_publ_section_abstract                  
;
;
_publ_section_references                
;

Brandenburg, K. (2014) "Diamond 3.2k4", Crystal Impact GbR: Bonn Germany.

Bruker (2020). <i>APEX4</i>. Bruker AXS LLC, Madison, WI, USA.

H\"ubschle, C. B., Sheldrick, G. M. & Dittrich, B. (2011).
"ShelXle: a Qt graphical user interface for SHELXL",
J. Appl. Cryst. 44, 1281--1284.
doi:10.1107/S0021889811043202

Macrae, C. F.; Edgington, P. R.; McCabe, P.; Pidcock, E.; Shields, G. P.;
Taylor, R.; Towler, M.; van de Streek, J. (2006),
"Mercury: visualization and analysis of crystal structures"
Journal of Applied Crystallography 39 (3), 453--457.
doi: 10.1107/S002188980600731X

Sheldrick, G. M. (2015). "SHELXT--Integrated space--group and
crystal--structure determination",
Acta Cryst. A71, 3--8.
doi:10.1107/S2053273314026370

Sheldrick, G. M. (2015) "Crystal structure refinement with SHELXL",
Acta Cryst., C71, 3--8
doi:10.1107/S2053229614024218

Spek, A. L. (2009). "Structure validation in chemical crystallography",
Acta Cryst. D65, 148--155.
doi:10.1107/S090744490804362X

Wilson, A. J. C. (Ed). (1992)
International Tables for Crystallography,  Volume C.
Kluwer Academic Publishers, Dordrecht: Tables 6.1.1.4 (pp. 500--502),
4.2.6.8 (pp. 219--222) and 4.2.4.2 (pp. 193--199).
doi: 10.1107/97809553602060000103
;
_publ_section_comment                   
;
;

data_22bek1h
_chemical_name_systematic               ?
_chemical_name_common                   DPP-C12
_chemical_formula_moiety                ?
_chemical_formula_sum                   'C38 H56 N2 O2 S2'
_chemical_formula_iupac                 ?
_chemical_formula_weight                636.96

_chemical_melting_point                 ?

_space_group_crystal_system             monoclinic
_space_group_IT_number                  14
_space_group_name_H-M_alt               'P 1 21/c 1'
_space_group_name_Hall                  '-P 2ybc'
loop_
    _space_group_symop_operation_xyz
    'x, y, z'
    '-x, y+1/2, -z+1/2'
    '-x, -y, -z'
    'x, -y-1/2, z-1/2'

_cell_length_a                          21.431(8)
_cell_length_b                          5.0986(19)
_cell_length_c                          15.874(6)
_cell_angle_alpha                       90
_cell_angle_beta                        94.361(12)
_cell_angle_gamma                       90
_cell_volume                            1729.5(11)
_cell_formula_units_Z                   2
_cell_measurement_reflns_used           6324
_cell_measurement_theta_min             2.5736
_cell_measurement_theta_max             25.0524
_cell_measurement_temperature           100.(2)

_exptl_crystal_description              slab
_exptl_crystal_colour                   red
_exptl_crystal_size_max                 0.560
_exptl_crystal_size_mid                 0.110
_exptl_crystal_size_min                 0.020
_exptl_crystal_density_diffrn           1.223
_exptl_crystal_density_meas             ?
_exptl_crystal_density_method           'not measured'
_exptl_crystal_F_000                    692

_exptl_absorpt_coefficient_mu           0.190
_exptl_absorpt_correction_type          Multi-Scan
_exptl_absorpt_process_details          
;

Krause, L., Herbst-Irmer, R., Sheldrick, G. M., Stalke, D. (2015).
"Comparison of silver and molybdenum microfocus X-ray sources for
single-crystal structure determination"
J. Appl. Cryst. 48, 3-10.
doi:10.1107/S1600576714022985
;
_exptl_absorpt_correction_T_min         0.82
_exptl_absorpt_correction_T_max         1.00

_exptl_special_details                  
;
; 

_diffrn_ambient_temperature             100.(2)

_diffrn_source                          'microfocus sealed X-ray tube'
_diffrn_source_type                     'Incotec '
_diffrn_source_power                    0.05
_diffrn_source_current                  1.0
_diffrn_source_voltage                  50

_diffrn_radiation_probe                 x-ray
_diffrn_radiation_type                  MoK\a
_diffrn_radiation_wavelength            0.71073
_diffrn_radiation_monochromator         'multilayer optics'

_diffrn_measurement_device              'three-circle diffractometer'
_diffrn_measurement_device_type         'Bruker D8 SMART APEXII'
_diffrn_measurement_method              '\f and \w scans'

_diffrn_detector_area_resol_mean        7.4074

_diffrn_reflns_number                   18910
_diffrn_reflns_av_R_equivalents         0.0910
_diffrn_reflns_av_unetI/netI            0.0667
_diffrn_reflns_theta_min                1.91
_diffrn_reflns_theta_max                25.08
_diffrn_reflns_theta_full               25.08
_diffrn_measured_fraction_theta_max     0.998
_diffrn_measured_fraction_theta_full    0.998
_diffrn_reflns_limit_h_min              -25
_diffrn_reflns_limit_h_max              25
_diffrn_reflns_limit_k_min              -6
_diffrn_reflns_limit_k_max              5
_diffrn_reflns_limit_l_min              -18
_diffrn_reflns_limit_l_max              18

_refine_special_details                 
;
;

_reflns_number_total                    3065
_reflns_number_gt                       2911
_reflns_threshold_expression            'I > 2\s(I)'
_reflns_Friedel_coverage                0.000
_reflns_Friedel_fraction_max            .
_reflns_Friedel_fraction_full           .

_refine_ls_structure_factor_coef        Fsqd
_refine_ls_matrix_type                  full
_refine_ls_R_factor_all                 0.1596
_refine_ls_R_factor_gt                  0.1509
_refine_ls_wR_factor_gt                 0.2564
_refine_ls_wR_factor_ref                0.2604
_refine_ls_goodness_of_fit_ref          1.422
_refine_ls_restrained_S_all             1.421
_refine_ls_number_reflns                3065
_refine_ls_number_parameters            200
_refine_ls_number_restraints            30
_refine_ls_number_constraints           ?
_refine_ls_hydrogen_treatment           constr
_refine_ls_weighting_scheme             calc
_refine_ls_weighting_details            
    'w=1/[\s^2^(Fo^2^)+15.0678P] where P=(Fo^2^+2Fc^2^)/3'

_atom_sites_solution_hydrogens          geom
_atom_sites_solution_primary            dual
_atom_sites_solution_secondary          difmap

_refine_ls_shift/su_max                 0.000
_refine_ls_shift/su_mean                0.000
_refine_diff_density_max                0.529
_refine_diff_density_min                -0.510
_refine_ls_extinction_method            none
_refine_ls_extinction_coef              ?

loop_
    _atom_type_symbol
    _atom_type_description
    _atom_type_scat_dispersion_real
    _atom_type_scat_dispersion_imag
    _atom_type_scat_source
    C C 0.0033 0.0016 'International Tables Vol C Tables 4.2.6.8 and 6.1.1.4'
    H H 0.0000 0.0000 'International Tables Vol C Tables 4.2.6.8 and 6.1.1.4'
    N N 0.0061 0.0033 'International Tables Vol C Tables 4.2.6.8 and 6.1.1.4'
    O O 0.0106 0.0060 'International Tables Vol C Tables 4.2.6.8 and 6.1.1.4'
    S S 0.1246 0.1234 'International Tables Vol C Tables 4.2.6.8 and 6.1.1.4'

_computing_data_collection              'Bruker APEX4'
_computing_cell_refinement              'Bruker APEX4'
_computing_data_reduction               'Bruker APEX4'
_computing_structure_solution           'SHELXT (Sheldrick 2015)'
_computing_structure_refinement         'SHELXL-2018/3 (Sheldrick, 2018)'
_computing_molecular_graphics           'Diamond (Brakdenburg 2014)'
_computing_publication_material         'Bruker APEX4'

loop_
    _atom_site_type_symbol
    _atom_site_label
    _atom_site_fract_x
    _atom_site_fract_y
    _atom_site_fract_z
    _atom_site_U_iso_or_equiv
    _atom_site_adp_type
    _atom_site_calc_flag
    _atom_site_refinement_flags_adp
    _atom_site_refinement_flags_occupancy
    _atom_site_refinement_flags_posn
    _atom_site_occupancy
    _atom_site_disorder_assembly
    _atom_site_disorder_group
    S S1 0.84329(8) 0.6078(4) 0.47318(11) 0.0189(5) Uani d U . . 1 . .
    O O1 0.9743(2) -0.1251(10) 0.6762(3) 0.0190(11) Uani d . . . 1 . .
    N N1 0.9345(2) 0.1838(11) 0.5768(3) 0.0123(12) Uani d U . . 1 . .
    C C1 0.9745(3) -0.0287(13) 0.6050(4) 0.0130(14) Uani d . . . 1 . .
    C C2 0.9895(3) 0.0838(13) 0.4676(4) 0.0124(14) Uani d . . . 1 . .
    C C3 0.9429(3) 0.2502(13) 0.4932(4) 0.0088(13) Uani d U . . 1 . .
    C C4 0.9099(3) 0.4473(12) 0.4432(4) 0.0112(14) Uani d . . . 1 . .
    C C5 0.9245(3) 0.5328(13) 0.3650(4) 0.0106(14) Uani d . . . 1 . .
    H H5 0.958762 0.467533 0.336779 0.013000 Uiso calc U . R 1 . .
    C C6 0.8833(3) 0.7266(13) 0.3313(4) 0.0135(14) Uani d . . . 1 . .
    H H6 0.887652 0.808721 0.278366 0.016000 Uiso calc U . R 1 . .
    C C7 0.8369(3) 0.7854(14) 0.3815(4) 0.0166(15) Uani d . . . 1 . .
    H H7 0.804735 0.909775 0.367446 0.020000 Uiso calc U . R 1 . .
    C C8 0.8939(3) 0.2959(13) 0.6364(4) 0.0102(14) Uani d U . . 1 . .
    H H8A 0.886727 0.483209 0.622410 0.012000 Uiso calc U . R 1 . .
    H H8B 0.915275 0.286995 0.693878 0.012000 Uiso calc U . R 1 . .
    C C9 0.8310(3) 0.1587(13) 0.6369(4) 0.0128(14) Uani d . . . 1 . .
    H H9A 0.837799 -0.031587 0.646118 0.015000 Uiso calc U . R 1 . .
    H H9B 0.807484 0.182176 0.581308 0.015000 Uiso calc U . R 1 . .
    C C10 0.7930(3) 0.2679(14) 0.7059(4) 0.0135(14) Uani d U . . 1 . .
    H H10A 0.786591 0.458185 0.696366 0.016000 Uiso calc U . R 1 . .
    H H10B 0.817077 0.245652 0.761165 0.016000 Uiso calc U . R 1 . .
    C C11 0.7293(3) 0.1362(15) 0.7096(5) 0.0204(16) Uani d . . . 1 . .
    H H11A 0.735896 -0.053766 0.719574 0.024000 Uiso calc U . R 1 . .
    H H11B 0.705596 0.156590 0.654001 0.024000 Uiso calc U . R 1 . .
    C C12 0.6898(3) 0.2444(16) 0.7778(4) 0.0194(16) Uani d . . . 1 . .
    H H12A 0.712654 0.217765 0.833784 0.023000 Uiso calc U . R 1 . .
    H H12B 0.684345 0.435603 0.769231 0.023000 Uiso calc U . R 1 . .
    C C13 0.6256(3) 0.1164(17) 0.7781(4) 0.0234(17) Uani d . . . 1 . .
    H H13A 0.630947 -0.072362 0.791307 0.028000 Uiso calc U . R 1 . .
    H H13B 0.603951 0.130795 0.720871 0.028000 Uiso calc U . R 1 . .
    C C14 0.5847(3) 0.2406(16) 0.8419(4) 0.0213(17) Uani d . . . 1 . .
    H H14A 0.606055 0.222362 0.899103 0.026000 Uiso calc U . R 1 . .
    H H14B 0.580468 0.430328 0.829439 0.026000 Uiso calc U . R 1 . .
    C C15 0.5199(3) 0.1206(15) 0.8416(4) 0.0207(16) Uani d . . . 1 . .
    H H15A 0.523894 -0.069063 0.854292 0.025000 Uiso calc U . R 1 . .
    H H15B 0.498262 0.139327 0.784593 0.025000 Uiso calc U . R 1 . .
    C C16 0.4805(3) 0.2503(16) 0.9065(5) 0.0216(17) Uani d . . . 1 . .
    H H16A 0.502831 0.233098 0.963105 0.026000 Uiso calc U . R 1 . .
    H H16B 0.476899 0.439812 0.893390 0.026000 Uiso calc U . R 1 . .
    C C17 0.4147(3) 0.1377(16) 0.9100(4) 0.0216(16) Uani d . . . 1 . .
    H H17A 0.417641 -0.052025 0.922950 0.026000 Uiso calc U . R 1 . .
    H H17B 0.391452 0.158093 0.854070 0.026000 Uiso calc U . R 1 . .
    C C18 0.3788(3) 0.2755(19) 0.9772(5) 0.032(2) Uani d . . . 1 . .
    H H18A 0.402540 0.255138 1.032782 0.038000 Uiso calc U . R 1 . .
    H H18B 0.376553 0.465311 0.964097 0.038000 Uiso calc U . R 1 . .
    C C19 0.3130(3) 0.1722(17) 0.9834(5) 0.030(2) Uani d . . . 1 . .
    H H19A 0.289061 0.192271 0.928724 0.045000 Uiso calc U . R 1 . .
    H H19B 0.292628 0.271309 1.026536 0.045000 Uiso calc U . R 1 . .
    H H19C 0.314856 -0.013729 0.999045 0.045000 Uiso calc U . R 1 . .

loop_
    _atom_site_aniso_label
    _atom_site_aniso_U_11
    _atom_site_aniso_U_22
    _atom_site_aniso_U_33
    _atom_site_aniso_U_12
    _atom_site_aniso_U_13
    _atom_site_aniso_U_23
    S1 0.0146(8) 0.0236(9) 0.0201(9) 0.0115(8) 0.0122(7) 0.0074(8)
    O1 0.019(2) 0.024(3) 0.015(2) 0.006(2) 0.0094(19) 0.004(2)
    N1 0.010(2) 0.017(3) 0.011(2) 0.000(2) 0.007(2) -0.001(2)
    C1 0.009(3) 0.011(3) 0.019(4) 0.000(3) 0.004(3) 0.000(3)
    C2 0.012(3) 0.010(3) 0.016(3) 0.001(3) 0.006(3) -0.001(3)
    C3 0.006(2) 0.011(2) 0.010(2) 0.000(2) 0.0045(19) 0.001(2)
    C4 0.011(3) 0.007(3) 0.016(3) -0.002(3) 0.007(3) -0.003(3)
    C5 0.011(3) 0.013(3) 0.007(3) 0.000(3) 0.002(3) 0.000(3)
    C6 0.018(3) 0.013(4) 0.010(3) -0.001(3) 0.003(3) 0.001(3)
    C7 0.012(3) 0.016(4) 0.023(4) 0.008(3) 0.007(3) 0.008(3)
    C8 0.008(2) 0.011(2) 0.012(2) 0.000(2) 0.006(2) 0.001(2)
    C9 0.012(3) 0.014(4) 0.014(3) -0.002(3) 0.010(3) -0.001(3)
    C10 0.012(3) 0.015(3) 0.014(3) 0.002(2) 0.008(2) -0.002(2)
    C11 0.012(3) 0.024(4) 0.027(4) 0.001(3) 0.012(3) 0.000(3)
    C12 0.012(3) 0.032(4) 0.014(3) 0.001(3) 0.002(3) 0.000(3)
    C13 0.017(4) 0.032(4) 0.023(4) 0.002(4) 0.014(3) -0.003(4)
    C14 0.013(3) 0.029(4) 0.022(4) -0.001(3) 0.006(3) -0.001(3)
    C15 0.017(3) 0.019(4) 0.026(4) -0.002(3) 0.004(3) -0.004(3)
    C16 0.011(3) 0.027(4) 0.027(4) 0.001(3) 0.006(3) -0.002(3)
    C17 0.021(4) 0.025(4) 0.019(4) -0.006(3) 0.004(3) -0.002(3)
    C18 0.022(4) 0.046(5) 0.027(4) -0.002(4) 0.005(3) -0.007(4)
    C19 0.017(4) 0.044(5) 0.031(4) 0.002(4) 0.013(3) 0.005(4)

_geom_special_details                   
;

All esds (except the esd in the dihedral angle between two l.s. planes)
are estimated using the full covariance matrix.  The cell esds are taken
into account individually in the estimation of esds in distances, angles
and torsion angles; correlations between esds in cell parameters are only
used when they are defined by crystal symmetry.  An approximate (isotropic)
treatment of cell esds is used for estimating esds involving l.s. planes.
;

loop_
    _geom_bond_atom_site_label_1
    _geom_bond_atom_site_label_2
    _geom_bond_site_symmetry_2
    _geom_bond_distance
    _geom_bond_publ_flag
    S1 C7 . 1.711(7) ?
    S1 C4 . 1.743(6) ?
    O1 C1 . 1.232(8) ?
    N1 C3 . 1.395(8) ?
    N1 C1 . 1.432(8) ?
    N1 C8 . 1.452(8) ?
    C1 C2 3_756 1.462(9) ?
    C2 C2 3_756 1.386(13) ?
    C2 C3 . 1.394(9) ?
    C3 C4 . 1.434(9) ?
    C4 C5 . 1.373(9) ?
    C5 C6 . 1.403(9) ?
    C5 H5 . 0.950000 ?
    C6 C7 . 1.355(9) ?
    C6 H6 . 0.950000 ?
    C7 H7 . 0.950000 ?
    C8 C9 . 1.518(8) ?
    C8 H8A . 0.990000 ?
    C8 H8B . 0.990000 ?
    C9 C10 . 1.521(8) ?
    C9 H9A . 0.990000 ?
    C9 H9B . 0.990000 ?
    C10 C11 . 1.525(9) ?
    C10 H10A . 0.990000 ?
    C10 H10B . 0.990000 ?
    C11 C12 . 1.528(9) ?
    C11 H11A . 0.990000 ?
    C11 H11B . 0.990000 ?
    C12 C13 . 1.525(9) ?
    C12 H12A . 0.990000 ?
    C12 H12B . 0.990000 ?
    C13 C14 . 1.525(9) ?
    C13 H13A . 0.990000 ?
    C13 H13B . 0.990000 ?
    C14 C15 . 1.518(9) ?
    C14 H14A . 0.990000 ?
    C14 H14B . 0.990000 ?
    C15 C16 . 1.531(9) ?
    C15 H15A . 0.990000 ?
    C15 H15B . 0.990000 ?
    C16 C17 . 1.526(9) ?
    C16 H16A . 0.990000 ?
    C16 H16B . 0.990000 ?
    C17 C18 . 1.532(10) ?
    C17 H17A . 0.990000 ?
    C17 H17B . 0.990000 ?
    C18 C19 . 1.516(10) ?
    C18 H18A . 0.990000 ?
    C18 H18B . 0.990000 ?
    C19 H19A . 0.980000 ?
    C19 H19B . 0.980000 ?
    C19 H19C . 0.980000 ?

loop_
    _geom_angle_atom_site_label_1
    _geom_angle_atom_site_label_2
    _geom_angle_atom_site_label_3
    _geom_angle_site_symmetry_1
    _geom_angle_site_symmetry_3
    _geom_angle
    _geom_angle_publ_flag
    C7 S1 C4 . . 91.7(3) ?
    C3 N1 C1 . . 111.4(5) ?
    C3 N1 C8 . . 130.7(5) ?
    C1 N1 C8 . . 117.9(5) ?
    O1 C1 N1 . . 123.0(6) ?
    O1 C1 C2 . 3_756 133.2(6) ?
    N1 C1 C2 . 3_756 103.7(5) ?
    C2 C2 C3 3_756 . 111.0(7) ?
    C2 C2 C1 3_756 3_756 107.8(7) ?
    C3 C2 C1 . 3_756 141.2(6) ?
    C2 C3 N1 . . 106.1(5) ?
    C2 C3 C4 . . 126.8(6) ?
    N1 C3 C4 . . 127.1(5) ?
    C5 C4 C3 . . 125.9(6) ?
    C5 C4 S1 . . 110.2(5) ?
    C3 C4 S1 . . 123.9(5) ?
    C4 C5 C6 . . 112.9(6) ?
    C4 C5 H5 . . 123.600000 ?
    C6 C5 H5 . . 123.600000 ?
    C7 C6 C5 . . 113.6(6) ?
    C7 C6 H6 . . 123.200000 ?
    C5 C6 H6 . . 123.200000 ?
    C6 C7 S1 . . 111.6(5) ?
    C6 C7 H7 . . 124.200000 ?
    S1 C7 H7 . . 124.200000 ?
    N1 C8 C9 . . 113.5(5) ?
    N1 C8 H8A . . 108.900000 ?
    C9 C8 H8A . . 108.900000 ?
    N1 C8 H8B . . 108.900000 ?
    C9 C8 H8B . . 108.900000 ?
    H8A C8 H8B . . 107.700000 ?
    C8 C9 C10 . . 111.1(5) ?
    C8 C9 H9A . . 109.400000 ?
    C10 C9 H9A . . 109.400000 ?
    C8 C9 H9B . . 109.400000 ?
    C10 C9 H9B . . 109.400000 ?
    H9A C9 H9B . . 108.000000 ?
    C9 C10 C11 . . 113.4(6) ?
    C9 C10 H10A . . 108.900000 ?
    C11 C10 H10A . . 108.900000 ?
    C9 C10 H10B . . 108.900000 ?
    C11 C10 H10B . . 108.900000 ?
    H10A C10 H10B . . 107.700000 ?
    C10 C11 C12 . . 114.4(6) ?
    C10 C11 H11A . . 108.700000 ?
    C12 C11 H11A . . 108.700000 ?
    C10 C11 H11B . . 108.700000 ?
    C12 C11 H11B . . 108.700000 ?
    H11A C11 H11B . . 107.600000 ?
    C13 C12 C11 . . 113.3(6) ?
    C13 C12 H12A . . 108.900000 ?
    C11 C12 H12A . . 108.900000 ?
    C13 C12 H12B . . 108.900000 ?
    C11 C12 H12B . . 108.900000 ?
    H12A C12 H12B . . 107.700000 ?
    C12 C13 C14 . . 112.8(6) ?
    C12 C13 H13A . . 109.000000 ?
    C14 C13 H13A . . 109.000000 ?
    C12 C13 H13B . . 109.000000 ?
    C14 C13 H13B . . 109.000000 ?
    H13A C13 H13B . . 107.800000 ?
    C15 C14 C13 . . 113.7(6) ?
    C15 C14 H14A . . 108.800000 ?
    C13 C14 H14A . . 108.800000 ?
    C15 C14 H14B . . 108.800000 ?
    C13 C14 H14B . . 108.800000 ?
    H14A C14 H14B . . 107.700000 ?
    C14 C15 C16 . . 112.1(6) ?
    C14 C15 H15A . . 109.200000 ?
    C16 C15 H15A . . 109.200000 ?
    C14 C15 H15B . . 109.200000 ?
    C16 C15 H15B . . 109.200000 ?
    H15A C15 H15B . . 107.900000 ?
    C17 C16 C15 . . 114.9(6) ?
    C17 C16 H16A . . 108.500000 ?
    C15 C16 H16A . . 108.500000 ?
    C17 C16 H16B . . 108.500000 ?
    C15 C16 H16B . . 108.500000 ?
    H16A C16 H16B . . 107.500000 ?
    C16 C17 C18 . . 111.5(6) ?
    C16 C17 H17A . . 109.300000 ?
    C18 C17 H17A . . 109.300000 ?
    C16 C17 H17B . . 109.300000 ?
    C18 C17 H17B . . 109.300000 ?
    H17A C17 H17B . . 108.000000 ?
    C19 C18 C17 . . 113.9(7) ?
    C19 C18 H18A . . 108.800000 ?
    C17 C18 H18A . . 108.800000 ?
    C19 C18 H18B . . 108.800000 ?
    C17 C18 H18B . . 108.800000 ?
    H18A C18 H18B . . 107.700000 ?
    C18 C19 H19A . . 109.500000 ?
    C18 C19 H19B . . 109.500000 ?
    H19A C19 H19B . . 109.500000 ?
    C18 C19 H19C . . 109.500000 ?
    H19A C19 H19C . . 109.500000 ?
    H19B C19 H19C . . 109.500000 ?

_shelx_res_file                         
;

TITL 22bek1h in P2(1)/c
    22bek1h.res
    created by SHELXL-2018/3 at 14:21:54 on 16-May-2022
CELL 0.71073  21.43130   5.09860  15.87440  90.0000  94.3614  90.0000
ZERR    2.00   0.00780   0.00190   0.00580   0.0000   0.0119   0.0000
LATT  1
SYMM -X, 1/2+Y, 1/2-Z
SFAC C H N O S
UNIT 76 112 4 4 4
TEMP -173.150
SIZE 0.02 0.11 0.56
L.S. 6
ACTA
BOND $H
LIST 4
FMAP 2
PLAN 20

ISOR 0.005 0.01 S1 N1 C10
ISOR 0.003 0.006 C3 C8

WGHT    0.000000   15.067801
FVAR       0.13894
S1    5    0.843287    0.607796    0.473183    11.00000    0.01457    0.02358 =
         0.02009    0.00741    0.01219    0.01153
O1    4    0.974341   -0.125073    0.676204    11.00000    0.01898    0.02380 =
         0.01531    0.00435    0.00943    0.00613
N1    3    0.934546    0.183760    0.576805    11.00000    0.00987    0.01667 =
         0.01113   -0.00140    0.00677    0.00045
C1    1    0.974505   -0.028744    0.605022    11.00000    0.00893    0.01121 =
         0.01935    0.00023    0.00369    0.00008
C2    1    0.989521    0.083831    0.467601    11.00000    0.01189    0.00979 =
         0.01630   -0.00119    0.00640    0.00056
C3    1    0.942941    0.250160    0.493197    11.00000    0.00602    0.01081 =
         0.01021    0.00097    0.00453   -0.00039
C4    1    0.909912    0.447343    0.443176    11.00000    0.01091    0.00739 =
         0.01619   -0.00316    0.00687   -0.00189
C5    1    0.924460    0.532770    0.365040    11.00000    0.01112    0.01349 =
         0.00740    0.00023    0.00210    0.00002
AFIX  43
H5    2    0.958762    0.467533    0.336779    11.00000   -1.20000
AFIX   0
C6    1    0.883334    0.726563    0.331321    11.00000    0.01768    0.01267 =
         0.01042    0.00140    0.00323   -0.00144
AFIX  43
H6    2    0.887652    0.808721    0.278366    11.00000   -1.20000
AFIX   0
C7    1    0.836869    0.785416    0.381460    11.00000    0.01183    0.01610 =
         0.02286    0.00847    0.00701    0.00840
AFIX  43
H7    2    0.804735    0.909775    0.367446    11.00000   -1.20000
AFIX   0
C8    1    0.893878    0.295884    0.636440    11.00000    0.00822    0.01087 =
         0.01239    0.00055    0.00641    0.00040
AFIX  23
H8A   2    0.886727    0.483209    0.622410    11.00000   -1.20000
H8B   2    0.915275    0.286995    0.693878    11.00000   -1.20000
AFIX   0
C9    1    0.831045    0.158663    0.636890    11.00000    0.01224    0.01353 =
         0.01381   -0.00131    0.00964   -0.00167
AFIX  23
H9A   2    0.837799   -0.031587    0.646118    11.00000   -1.20000
H9B   2    0.807484    0.182176    0.581308    11.00000   -1.20000
AFIX   0
C10   1    0.792962    0.267866    0.705919    11.00000    0.01200    0.01542 =
         0.01423   -0.00179    0.00810    0.00233
AFIX  23
H10A  2    0.786591    0.458185    0.696366    11.00000   -1.20000
H10B  2    0.817077    0.245652    0.761165    11.00000   -1.20000
AFIX   0
C11   1    0.729319    0.136248    0.709605    11.00000    0.01195    0.02361 =
         0.02726   -0.00023    0.01187    0.00091
AFIX  23
H11A  2    0.735896   -0.053766    0.719574    11.00000   -1.20000
H11B  2    0.705596    0.156590    0.654001    11.00000   -1.20000
AFIX   0
C12   1    0.689835    0.244438    0.777847    11.00000    0.01178    0.03235 =
         0.01434    0.00035    0.00200    0.00069
AFIX  23
H12A  2    0.712654    0.217765    0.833784    11.00000   -1.20000
H12B  2    0.684345    0.435603    0.769231    11.00000   -1.20000
AFIX   0
C13   1    0.625564    0.116399    0.778058    11.00000    0.01711    0.03194 =
         0.02303   -0.00269    0.01420    0.00231
AFIX  23
H13A  2    0.630947   -0.072362    0.791307    11.00000   -1.20000
H13B  2    0.603951    0.130795    0.720871    11.00000   -1.20000
AFIX   0
C14   1    0.584744    0.240613    0.841851    11.00000    0.01318    0.02932 =
         0.02203   -0.00095    0.00639   -0.00093
AFIX  23
H14A  2    0.606055    0.222362    0.899103    11.00000   -1.20000
H14B  2    0.580468    0.430328    0.829439    11.00000   -1.20000
AFIX   0
C15   1    0.519917    0.120585    0.841619    11.00000    0.01721    0.01934 =
         0.02569   -0.00420    0.00353   -0.00244
AFIX  23
H15A  2    0.523894   -0.069063    0.854292    11.00000   -1.20000
H15B  2    0.498262    0.139327    0.784593    11.00000   -1.20000
AFIX   0
C16   1    0.480459    0.250310    0.906477    11.00000    0.01142    0.02697 =
         0.02704   -0.00152    0.00581    0.00095
AFIX  23
H16A  2    0.502831    0.233098    0.963105    11.00000   -1.20000
H16B  2    0.476899    0.439812    0.893390    11.00000   -1.20000
AFIX   0
C17   1    0.414710    0.137709    0.909995    11.00000    0.02120    0.02469 =
         0.01928   -0.00202    0.00445   -0.00635
AFIX  23
H17A  2    0.417641   -0.052025    0.922950    11.00000   -1.20000
H17B  2    0.391452    0.158093    0.854070    11.00000   -1.20000
AFIX   0
C18   1    0.378838    0.275538    0.977167    11.00000    0.02174    0.04643 =
         0.02712   -0.00674    0.00530   -0.00197
AFIX  23
H18A  2    0.402540    0.255138    1.032782    11.00000   -1.20000
H18B  2    0.376553    0.465311    0.964097    11.00000   -1.20000
AFIX   0
C19   1    0.313030    0.172217    0.983421    11.00000    0.01656    0.04432 =
         0.03082    0.00524    0.01259    0.00217
AFIX 137
H19A  2    0.289061    0.192271    0.928724    11.00000   -1.50000
H19B  2    0.292628    0.271309    1.026536    11.00000   -1.50000
H19C  2    0.314856   -0.013729    0.999045    11.00000   -1.50000
AFIX   0
HKLF 4 1 1 0 0 0 1 0 0 0 1 1.2


REM  22bek1h in P2(1)/c
REM wR2 = 0.260352, GooF = S = 1.42232, Restrained GooF = 1.42111 for all data
REM R1 = 0.150917 for 2911 Fo > 4sig(Fo) and 0.159590 for all 3065 data
REM 200 parameters refined using 30 restraints

END

WGHT      0.0000     15.0679

REM Highest difference peak  0.529,  deepest hole -0.510,  1-sigma level  0.109
Q1    1   0.8522  0.8581  0.4817  11.00000  0.05    0.53
Q2    1   0.9020  0.5915  0.4695  11.00000  0.05    0.40
Q3    1   0.8116  0.6657  0.4198  11.00000  0.05    0.39
Q4    1   0.4294  0.1064  0.9969  11.00000  0.05    0.37
Q5    1   1.0482  0.2778  0.4976  11.00000  0.05    0.37
Q6    1   0.9538  0.2976  0.7060  11.00000  0.05    0.37
Q7    1   0.9180  0.2351  0.4581  11.00000  0.05    0.36
Q8    1   0.9723 -0.3111  0.6809  11.00000  0.05    0.35
Q9    1   0.8466  1.0389  0.4465  11.00000  0.05    0.35
Q10   1   0.7384 -0.2609  0.7780  11.00000  0.05    0.34
Q11   1   0.7673  0.2541  0.4764  11.00000  0.05    0.34
Q12   1   0.2206  0.1006  0.9543  11.00000  0.05    0.33
Q13   1   0.6693  0.3250  0.7273  11.00000  0.05    0.32
Q14   1   0.9128  0.0769  0.5257  11.00000  0.05    0.32
Q15   1   0.8109  0.6494  0.3062  11.00000  0.05    0.32
Q16   1   0.3388  0.2561  1.0855  11.00000  0.05    0.32
Q17   1   0.8630  0.5289  0.3564  11.00000  0.05    0.31
Q18   1   0.8395  0.2095  0.8761  11.00000  0.05    0.31
Q19   1   1.0030  0.1560  0.5350  11.00000  0.05    0.31
Q20   1   0.7677 -0.0168  0.7939  11.00000  0.05    0.31
;
_shelx_res_checksum                     39757

_shelx_hkl_file                         
;
   0   0  -2   39.50    2.41
   0   0  -2   46.06    2.37
   0   0  -2   43.58    2.44
   0   0  -2   45.90    2.35
   0   0   2   40.71    2.42
   0   0   2   46.00    2.37
   0   0   2   47.89    2.43
   0   0   2   47.95    2.35
   0   0   3    0.30    0.21
   0   0   3    0.19    0.52
   0   0   3    0.25    0.56
   0   0   3    0.46    0.22
   0   0  -3    1.24    0.58
   0   0  -3    0.00    0.23
   0   0  -3    0.72    0.72
   0   0  -3    0.66    0.19
   0   0  -4    2.83    0.33
   0   0   4    3.39    0.82
   0   0  -4    3.80    0.47
   0   0  -4    5.18    0.87
   0   0   4    2.95    0.43
   0   0   5    0.25    0.59
   0   0   5    0.26    0.28
   0   0  -5    1.80    0.67
   0   0  -5    0.17    0.96
   0   0  -5    0.49    0.27
   0   0   5    0.07    0.21
   0   0  -5    0.30    0.33
   0   0   5    0.89    0.74
   0   0   6   93.46    4.58
   0   0   6   79.65    4.76
   0   0   6   91.45    4.63
   0   0   6   87.37    4.72
   0   0  -6   81.95    4.76
   0   0  -6   88.49    4.59
   0   0  -6   75.03    4.82
   0   0  -6   89.81    4.61
   0   0   7    1.07    0.75
   0   0   7    0.41    0.34
   0   0   7    0.73    0.59
   0   0   7    0.94    0.31
   0   0  -7    2.66    1.09
   0   0  -7    2.51    0.77
   0   0  -7    0.59    0.34
   0   0  -7    0.92    0.34
   0   0  -8    6.75    0.62
   0   0   8    6.15    0.51
   0   0   8    5.55    0.62
   0   0  -8    7.95    0.86
   0   0  -8    8.20    1.50
   0   0   8    6.81    0.77
   0   0   8    7.65    1.20
   0   0  -8    5.93    0.54
   0   0  -9    1.30    0.82
   0   0   9    1.05    0.89
   0   0  -9    1.62    1.21
   0   0  -9    0.13    0.38
   0   0  -9    0.45    0.34
   0   0   9    0.63    0.29
   0   0   9    0.70    0.65
   0   0   9    0.81    0.42
   0   0 -10    2.07    1.45
   0   0  10    1.19    0.43
   0   0  10    1.32    0.56
   0   0 -10    1.51    0.48
   0   0 -10    1.17    0.77
   0   0  10    2.60    0.82
   0   0  10    2.18    1.00
   0   0 -11    0.54    0.42
   0   0  11    0.91    0.93
   0   0 -11    0.44    0.48
   0   0  11    1.26    0.44
   0   0  11    1.18    0.77
   0   0 -11    3.54    1.59
   0   0  12    1.60    0.81
   0   0 -12    1.74    1.35
   0   0  12    3.35    1.12
   0   0 -12    2.21    0.64
   0   0 -13    3.52    1.60
   0   0  13    3.07    1.16
   0   0 -14    0.11    0.47
   0   0  14    1.38    1.23
   0   0  14    1.14    0.55
   0   0 -14    2.49    1.43
   0   0 -15    0.96    1.39
   0   0  15    1.56    1.03
   0   0  15    0.60    0.49
   0   0 -15    1.41    0.59
   0   0 -16   21.76    2.36
   0   0  16   27.33    1.70
   0   0  16   21.73    2.00
   0   0 -16   22.70    1.69
   0   0  17    0.92    0.71
   0   0 -17    0.33    1.87
   0   0 -17    0.85    0.77
   0   0 -18    4.80    2.13
   0   0  18    2.79    0.75
   0   0 -18    3.21    0.94
   0   0  18    3.53    1.48
   0   1   0    0.15    0.24
   0   1   0    0.05    0.34
   0  -1   0   -0.20    0.32
   0  -1   0    0.31    0.23
   0  -1   0    0.04    0.20
   0  -1   0    0.08    0.22
   0   1  -1   35.39    1.96
   0   1   1   35.01    1.92
   0  -1  -1   36.36    2.06
   0  -1   1   34.34    1.97
   0  -1  -1   36.50    1.92
   0  -1  -1   34.36    1.98
   0  -1  -1   36.72    1.93
   0  -1  -1   37.33    1.96
   0   1  -2    2.88    0.43
   0   1   2    2.61    0.29
   0   1   2    1.86    0.26
   0   1  -2    2.77    0.48
   0   1   2    2.87    0.60
   0  -1   2    2.27    0.73
   0  -1   2    3.01    0.43
   0  -1   2    2.51    0.61
   0  -1  -2    2.46    0.59
   0  -1  -2    2.23    0.36
   0  -1  -2    2.20    0.28
   0  -1  -2    1.67    0.25
   0   1  -3   18.95    1.18
   0   1   3   17.44    1.03
   0   1   3   17.34    1.03
   0   1   3   18.54    1.08
   0   1   3   18.81    1.21
   0   1  -3   19.18    1.11
   0  -1   3   19.21    1.31
   0  -1  -3   18.12    1.04
   0  -1   3   17.65    1.12
   0  -1   3   19.28    1.09
   0  -1  -3   17.78    1.07
   0  -1  -3   20.47    1.23
   0  -1  -3   18.32    1.06
   0  -1   3   15.58    1.16
   0   1  -4    2.98    0.50
   0   1   4    2.85    0.66
   0   1  -4    2.81    0.80
   0   1   4    1.99    0.38
   0  -1  -4    1.84    0.56
   0  -1   4    2.26    0.82
   0  -1  -4    2.76    0.41
   0  -1  -4    1.94    0.64
   0  -1  -4    1.62    0.40
   0  -1   4    2.20    0.43
   0   1   5    8.68    0.61
   0   1  -5    6.66    0.69
   0   1   5    8.10    0.73
   0   1   5    7.44    0.65
   0   1  -5    8.59    0.83
   0   1  -5    7.83    0.63
   0   1  -5    9.05    0.86
   0  -1   5    7.61    0.62
   0  -1  -5    7.99    0.73
   0  -1   5    7.81    0.66
   0  -1   5    5.89    0.82
   0  -1  -5    8.08    0.57
   0  -1  -5    7.60    0.59
   0  -1  -5    8.25    0.80
   0  -1   5    8.45    0.97
   0   1  -6   10.41    0.96
   0   1  -6    9.68    0.75
   0   1   6   10.30    0.73
   0   1  -6    9.97    0.83
   0   1   6    8.87    0.85
   0   1  -6    9.40    0.87
   0   1   6   10.88    0.80
   0  -1   6   10.55    0.74
   0  -1  -6   10.12    0.71
   0  -1   6   10.34    0.76
   0  -1  -6   10.26    0.70
   0  -1   6   11.34    1.16
   0  -1  -6   10.66    0.96
   0  -1  -6   10.05    0.88
   0   1  -7    5.77    0.59
   0   1   7    7.19    0.60
   0   1   7    6.27    0.65
   0   1  -7    7.65    0.80
   0   1   7    6.27    0.73
   0   1  -7    7.38    0.90
   0   1  -7    6.98    0.92
   0  -1  -7    5.93    0.57
   0  -1   7    7.16    0.92
   0  -1   7    6.25    0.55
   0  -1  -7    6.04    0.53
   0  -1   7    7.25    1.04
   0  -1  -7    7.14    0.81
   0  -1   7    7.77    0.70
   0  -1  -7    8.67    0.96
   0   1   8    1.46    0.62
   0   1  -8    0.62    0.73
   0   1   8    0.24    0.34
   0   1  -8    2.04    1.00
   0   1  -8    1.55    0.97
   0   1   8    0.40    0.37
   0  -1  -8    0.04    0.87
   0  -1  -8    0.00    0.36
   0  -1   8    0.15    0.32
   0  -1   8    1.17    0.96
   0  -1   8    0.17    0.38
   0  -1  -8    0.48    0.67
   0  -1  -8    0.14    0.32
   0  -1   8    2.09    1.00
   0   1  -9    0.30    0.83
   0   1  -9    1.67    0.92
   0   1  -9    1.26    0.52
   0   1   9    1.06    0.68
   0   1   9    2.69    0.74
   0   1   9    0.85    0.46
   0   1   9    0.91    0.46
   0  -1  -9    0.79    0.38
   0  -1  -9    1.97    1.10
   0  -1   9    1.28    0.41
   0  -1   9    1.42    0.51
   0  -1   9    0.38    1.05
   0  -1  -9    0.91    0.71
   0  -1  -9    0.73    0.40
   0  -1   9    2.86    1.00
   0   1 -10    6.52    0.99
   0   1 -10    7.15    0.73
   0   1  10    6.02    0.80
   0   1  10    6.34    0.67
   0  -1  10    5.37    1.34
   0  -1  10    6.76    0.96
   0  -1 -10    9.69    1.78
   0  -1 -10    5.91    0.63
   0  -1  10    5.90    0.54
   0  -1 -10    7.02    1.33
   0   1  11    9.25    0.83
   0   1 -11   10.61    1.21
   0   1 -11    9.72    0.86
   0   1  11   10.57    0.98
   0   1  11    9.74    0.87
   0  -1  11    9.24    1.06
   0  -1 -11    9.44    1.99
   0  -1 -11   10.77    1.21
   0  -1  11    8.96    1.72
   0  -1  11    9.98    0.74
   0  -1 -11    7.58    0.79
   0   1 -12    1.43    0.56
   0   1  12    1.62    0.55
   0   1  12    0.76    0.88
   0   1 -12    3.22    1.26
   0  -1 -12    0.31    0.49
   0  -1  12    1.28    0.43
   0  -1 -12    1.19    1.57
   0  -1  12    2.07    1.25
   0   1 -13    1.77    1.23
   0   1  13    3.05    0.96
   0   1  13    1.62    0.56
   0   1 -13    1.30    0.63
   0  -1  13    1.18    0.91
   0  -1  13    0.86    1.39
   0  -1  13    1.08    0.50
   0  -1 -13    3.44    1.77
   0  -1 -13    1.64    0.59
   0   1 -14   18.71    1.46
   0   1  14   20.10    1.37
   0   1  14   23.08    1.61
   0  -1 -14   17.90    2.23
   0  -1  14   16.63    1.91
   0  -1  14   18.74    1.28
   0  -1 -14   19.65    1.43
   0   1 -15    0.16    0.61
   0   1  15    0.70    0.55
   0   1  15    0.79    0.98
   0  -1 -15    1.85    1.85
   0  -1  15    0.84    0.53
   0  -1 -15    1.13    0.57
   0  -1  15    3.72    1.59
   0   1 -16    9.03    1.03
   0   1  16    9.14    0.90
   0   1  16    9.40    1.17
   0  -1  16    8.51    0.85
   0  -1 -16    8.52    0.90
   0  -1  16   11.87    2.56
   0  -1 -16    8.13    2.55
   0   1 -17    3.78    0.93
   0   1 -17    5.95    1.93
   0   1  17    6.67    1.34
   0  -1 -17    6.16    2.47
   0  -1 -17    2.12    0.81
   0  -1  17    4.26    0.81
   0  -1  17    2.51    1.85
   0   1 -18    1.53    0.83
   0   1  18    1.68    0.78
   0   1 -18    1.01    2.02
   0  -1 -18    0.46    0.67
   0  -1 -18    1.34    2.03
   0  -1  18    3.60    1.90
   0  -1  18    1.46    0.68
   0   2   0  150.51    7.92
   0  -2   0  149.40    7.91
   0  -2   0  148.61    7.88
   0  -2   0  152.67    7.89
   0  -2   0  148.28    7.93
   0  -2   0  150.57    7.96
   0   2  -1   13.95    0.93
   0   2  -1   12.44    0.83
   0   2   1   12.46    0.83
   0  -2   1   12.04    0.80
   0  -2   1   12.65    0.84
   0  -2   1   13.70    0.92
   0  -2  -1   13.07    0.82
   0  -2  -1   11.75    0.81
   0  -2  -1   12.20    0.84
   0  -2  -1   12.11    0.92
   0  -2  -1   13.16    0.83
   0  -2  -1   12.30    0.98
   0  -2   1   12.89    0.86
   0   2   2    6.56    0.53
   0   2  -2    6.12    0.57
   0   2   2    7.42    0.57
   0   2  -2    7.20    0.63
   0  -2   2    8.89    1.22
   0  -2  -2    6.67    0.65
   0  -2  -2    6.15    0.53
   0  -2   2    6.90    0.63
   0  -2   2    6.79    0.56
   0  -2  -2    5.76    0.53
   0  -2   2    6.58    0.58
   0  -2  -2    6.72    0.73
   0  -2  -2    6.05    0.51
   0   2   3    1.15    0.38
   0   2  -3    0.60    0.41
   0   2  -3    0.13    0.36
   0   2   3    0.20    0.28
   0   2   3    0.66    0.32
   0  -2  -3    0.39    0.26
   0  -2  -3    0.61    0.46
   0  -2   3    0.89    0.37
   0  -2  -3    0.71    0.59
   0  -2   3    0.55    0.64
   0  -2   3    0.08    0.44
   0  -2   3    0.19    0.70
   0  -2   3    0.61    0.35
   0  -2  -3    0.16    0.28
   0  -2  -3    0.64    0.31
   0   2  -4    0.91    0.45
   0   2   4    1.17    0.37
   0   2   4    1.09    0.42
   0   2   4    0.58    0.31
   0  -2   4    1.28    0.49
   0  -2   4    0.59    0.40
   0  -2   4    1.97    0.91
   0  -2  -4    0.66    0.34
   0  -2   4    0.78    0.38
   0  -2  -4    1.41    0.33
   0  -2   4    1.34    0.66
   0  -2  -4    0.24    0.59
   0  -2  -4    0.97    0.36
   0   2   5    0.24    0.28
   0   2   5    0.32    0.41
   0   2  -5    0.47    0.45
   0   2   5    0.63    0.32
   0   2   5    0.49    0.52
   0   2  -5    0.90    0.48
   0  -2  -5    0.35    0.29
   0  -2  -5    0.74    0.32
   0  -2  -5    1.72    0.45
   0  -2  -5   -0.03    0.62
   0  -2   5    1.19    0.93
   0  -2   5    0.78    0.59
   0  -2   5    0.80    0.49
   0   2  -6    7.03    0.62
   0   2   6    6.47    0.55
   0   2  -6    6.37    0.69
   0   2   6    7.17    0.63
   0   2   6    7.42    0.80
   0   2   6    7.01    0.54
   0   2  -6    5.99    0.81
   0  -2  -6    6.34    0.58
   0  -2  -6    7.39    0.69
   0  -2   6    7.19    0.64
   0  -2  -6    7.14    0.58
   0  -2   6    7.74    1.02
   0  -2   6    6.56    0.74
   0  -2  -6    6.72    0.84
   0   2   7   53.21    2.93
   0   2  -7   44.78    2.84
   0   2   7   45.68    2.98
   0   2   7   48.23    2.64
   0   2  -7   47.15    2.69
   0   2   7   47.08    2.65
   0  -2  -7   51.26    2.86
   0  -2  -7   46.13    2.66
   0  -2   7   48.16    2.76
   0  -2  -7   48.42    3.03
   0   2   8    2.28    0.57
   0   2  -8    1.87    0.56
   0   2   8    1.99    0.43
   0   2  -8    4.30    0.92
   0   2   8    2.54    0.48
   0  -2  -8    2.59    0.93
   0  -2   8    1.19    0.53
   0  -2  -8    2.15    0.50
   0  -2   8    1.41    1.08
   0  -2   8    3.94    1.01
   0   2   9   23.25    1.44
   0   2   9   22.02    1.35
   0   2  -9   20.19    1.42
   0   2  -9   25.17    1.65
   0  -2  -9   19.32    1.34
   0  -2   9   20.00    1.85
   0  -2  -9   23.32    1.78
   0  -2   9   21.20    1.39
   0  -2  -9   19.83    1.52
   0   2 -10    4.99    0.65
   0   2 -10    7.99    0.80
   0   2  10    5.08    0.68
   0   2  10    7.34    0.70
   0  -2 -10    9.78    1.74
   0  -2 -10    5.07    0.62
   0  -2  10    2.66    1.33
   0  -2  10    7.22    0.63
   0  -2  10    6.89    1.69
   0   2 -11   10.72    1.02
   0   2 -11   12.47    1.94
   0   2  11   14.82    1.08
   0   2 -11   14.31    1.13
   0   2  11   13.41    1.03
   0  -2 -11   12.73    1.36
   0  -2  11   13.36    0.95
   0  -2  11   12.19    1.57
   0  -2 -11   14.65    1.56
   0   2 -12    9.87    1.59
   0   2  12    7.82    0.83
   0   2  12    8.52    0.86
   0   2 -12    7.79    0.91
   0  -2 -12    8.86    1.93
   0  -2  12    9.22    2.03
   0  -2 -12    6.78    0.78
   0  -2  12    8.13    0.71
   0  -2 -12    6.44    1.67
   0   2 -13   16.15    1.67
   0   2 -13   21.00    1.45
   0   2  13   17.89    1.32
   0   2  13   19.62    1.37
   0  -2  13   15.68    1.65
   0  -2 -13   19.00    2.08
   0  -2 -13   15.19    1.25
   0  -2  13   17.69    1.17
   0  -2  13   15.57    1.93
   0   2  14    6.73    0.85
   0   2  14    7.28    0.87
   0  -2 -14    8.78    2.20
   0  -2 -14    6.51    0.78
   0  -2  14    5.02    1.54
   0   2 -15    4.42    0.89
   0   2  15    4.20    0.97
   0   2 -15    3.12    1.28
   0  -2 -15    4.23    0.86
   0  -2  15    3.77    0.54
   0  -2 -15    9.38    2.98
   0  -2  15    2.07    1.66
   0   2  16    1.53    0.86
   0   2 -16    0.90    0.69
   0   2  16    1.67    0.75
   0   2 -16    2.83    1.30
   0  -2 -16    3.92    2.36
   0  -2  16    1.66    0.58
   0  -2 -16    2.80    0.76
   0  -2  16    4.35    2.01
   0   2  17    1.88    0.76
   0   2  17    3.64    1.14
   0   2 -17    0.46    0.64
   0  -2  17    1.17    0.59
   0  -2  17    5.08    2.12
   0  -2 -17    2.64    2.46
   0  -2 -17    1.33    0.73
   0   3   0   -0.13    0.34
   0  -3   0    0.58    0.33
   0  -3   0    0.35    0.28
   0  -3   0   -0.09    0.35
   0  -3   0    0.24    0.57
   0  -3   0    0.38    0.41
   0  -3   0    1.28    0.57
   0   3   1    1.07    0.41
   0  -3  -1    1.24    0.49
   0  -3  -1    0.66    0.35
   0  -3  -1    1.83    0.40
   0  -3  -1    0.35    0.54
   0  -3  -1    1.24    0.71
   0  -3  -1    0.79    0.38
   0  -3   1    1.25    0.75
   0   3  -2    8.77    0.85
   0   3   2    8.47    0.72
   0   3  -2    9.26    0.76
   0  -3  -2    9.72    0.72
   0  -3  -2    9.67    0.74
   0  -3  -2    9.14    0.75
   0  -3   2    8.42    0.76
   0  -3  -2    9.68    0.73
   0  -3  -2   10.00    0.98
   0  -3  -2    9.57    0.88
   0  -3   2   10.15    0.71
   0  -3   2    8.59    0.72
   0   3  -3    6.00    0.71
   0   3   3    5.55    0.58
   0   3  -3    6.08    0.64
   0  -3   3    6.53    0.66
   0  -3   3    6.41    0.55
   0  -3   3    7.13    1.29
   0  -3   3    6.32    0.63
   0  -3   3    5.76    0.64
   0  -3  -3    5.72    0.59
   0  -3  -3    5.77    0.54
   0  -3  -3    7.03    0.60
   0  -3   3    7.62    1.03
   0   3   4    9.53    0.78
   0   3   4    9.53    0.73
   0   3  -4    9.51    0.84
   0  -3   4    9.09    0.80
   0  -3   4    9.08    1.07
   0  -3  -4    9.30    0.68
   0  -3  -4    8.61    0.99
   0  -3  -4    9.25    0.68
   0  -3  -4   10.98    0.76
   0   3  -5    4.08    0.73
   0   3   5    3.98    0.52
   0   3  -5    3.88    0.80
   0   3   5    4.99    0.79
   0   3   5    3.58    0.46
   0  -3  -5    3.92    1.07
   0  -3   5    3.57    0.75
   0  -3  -5    3.97    0.45
   0  -3   5    5.51    1.12
   0  -3   5    4.85    1.23
   0  -3  -5    3.74    0.60
   0   3   6    3.09    0.46
   0   3  -6    5.53    0.88
   0   3  -6    4.21    0.77
   0   3   6    3.68    0.61
   0   3   6    3.67    0.74
   0  -3  -6    4.64    0.51
   0  -3   6    4.00    0.88
   0  -3   6    4.59    1.02
   0  -3   6    4.81    1.40
   0  -3  -6    3.64    0.49
   0  -3  -6    4.87    1.09
   0   3   7    3.18    0.61
   0   3  -7    2.65    0.71
   0   3   7    2.39    0.62
   0  -3   7    3.57    0.82
   0  -3  -7    4.71    1.25
   0  -3   7    3.39    0.93
   0  -3   7    3.08    1.26
   0  -3  -7    2.47    0.51
   0   3   8    5.04    0.61
   0   3   8    5.20    0.70
   0   3  -8    4.75    0.87
   0   3   8    4.98    0.56
   0  -3   8    6.08    1.09
   0  -3  -8    5.71    0.61
   0  -3   8    6.56    1.62
   0  -3   8    7.35    1.07
   0  -3  -8    6.60    1.44
   0  -3  -8    5.73    0.71
   0   3  -9    4.54    0.89
   0   3   9    4.53    0.86
   0   3  -9    4.19    0.92
   0  -3   9    2.77    1.40
   0  -3   9    2.70    0.85
   0  -3  -9    4.13    0.72
   0  -3  -9    3.47    0.99
   0   3  10   17.06    1.25
   0   3 -10   16.44    1.31
   0   3  10   15.29    1.14
   0   3 -10   14.54    1.20
   0  -3 -10   16.72    1.15
   0  -3  10   14.86    2.00
   0  -3  10   14.19    1.83
   0  -3  10   14.35    1.23
   0  -3 -10   16.30    1.62
   0   3  11    1.63    0.71
   0   3 -11    1.84    0.78
   0   3 -11    0.79    0.77
   0   3  11    1.37    0.53
   0   3  11    2.61    0.68
   0  -3 -11    2.91    1.33
   0  -3 -11    3.12    1.19
   0  -3 -11    1.07    0.55
   0  -3  11    2.34    0.72
   0  -3  11    0.57    1.32
   0   3  12    3.03    1.11
   0   3  12    5.19    0.84
   0   3 -12    4.43    1.51
   0  -3 -12    2.91    1.51
   0  -3 -12    4.34    0.79
   0  -3 -12    4.48    1.70
   0  -3  12    4.45    0.63
   0   3  13    0.43    0.56
   0   3 -13    0.51    0.72
   0   3  13    0.37    0.65
   0  -3 -13    1.22    0.52
   0  -3  13    4.04    1.83
   0  -3 -13   -0.61    1.34
   0   3 -14    9.34    1.06
   0   3  14    7.01    0.91
   0  -3  14    9.80    2.53
   0  -3 -14    9.15    2.21
   0  -3 -14    6.24    0.81
   0  -3  14    6.37    0.76
   0   3 -15    8.47    1.36
   0  -3 -15    6.88    0.79
   0  -3  15    5.08    0.67
   0  -3  15    5.70    2.07
   0  -3 -15    8.17    2.24
   0   3  16    7.16    1.21
   0   3 -16    6.91    1.24
   0   3  16    8.11    1.34
   0  -3 -16   11.73    2.72
   0  -3  16    7.08    2.28
   0  -3 -16    7.01    0.86
   0  -4   0    0.35    0.76
   0  -4   0    1.07    0.54
   0  -4   1    5.94    0.77
   0  -4  -1    8.05    1.42
   0  -4   1    5.99    0.87
   0  -4  -1    6.26    0.77
   0  -4  -1    6.15    0.65
   0   4   2    3.52    0.71
   0  -4   2    3.03    0.82
   0  -4  -2    3.76    1.15
   0  -4  -2    3.42    0.72
   0  -4   2    5.66    1.41
   0  -4  -2    2.81    0.64
   0  -4   2    5.29    1.52
   0  -4   2    4.27    1.06
   0  -4  -2    2.92    0.66
   0   4   3    9.47    0.85
   0  -4   3   12.99    1.38
   0  -4  -3    9.51    0.87
   0  -4  -3    9.78    0.83
   0  -4  -3    9.67    0.83
   0  -4  -3   10.19    1.17
   0  -4   3   10.22    1.32
   0   4  -4    8.54    0.94
   0   4   4    7.16    0.75
   0   4  -4    8.36    0.85
   0  -4   4    9.11    1.24
   0  -4   4    9.00    1.33
   0  -4  -4    8.55    1.12
   0  -4  -4    9.20    0.80
   0  -4  -4    8.99    0.73
   0  -4  -4    9.76    0.83
   0   4  -5    2.81    0.76
   0   4  -5    1.66    0.78
   0  -4   5    1.22    1.13
   0  -4   5    3.32    1.15
   0  -4  -5    3.71    0.67
   0  -4  -5    1.96    1.02
   0  -4  -5    3.05    0.62
   0  -4  -5    2.24    0.53
   0   4  -6    2.36    0.85
   0   4  -6    3.10    0.74
   0  -4  -6    4.49    1.29
   0  -4   6    1.85    1.29
   0  -4  -6    2.70    0.68
   0  -4  -6    4.16    0.72
   0   4  -7    0.67    0.66
   0   4  -7    0.41    0.53
   0   4   7    0.99    0.62
   0  -4  -7    0.99    0.53
   0  -4   7   -0.15    1.05
   0  -4  -7    1.82    0.79
   0  -4   7    3.32    1.11
   0  -4  -7    2.18    1.02
   0   4   8    3.53    0.84
   0   4   8    3.63    0.79
   0   4  -8    4.65    1.00
   0   4  -8    2.21    0.81
   0  -4   8    3.44    1.11
   0  -4   8    4.21    1.67
   0  -4  -8    4.97    0.77
   0  -4  -8    4.61    1.38
   0   4   9    1.55    0.69
   0   4   9    2.98    0.85
   0   4  -9    3.40    0.97
   0  -4  -9    4.35    1.48
   0  -4   9    3.66    2.12
   0  -4   9    3.86    1.25
   0  -4  -9    3.25    0.72
   0   4 -10    2.08    0.83
   0   4  10    2.51    0.81
   0   4 -10    3.22    0.93
   0  -4 -10    2.08    1.21
   0  -4  10    3.57    1.08
   0  -4  10    3.42    1.56
   0   4  11    4.55    0.94
   0   4 -11    4.46    0.97
   0   4 -11    5.43    1.06
   0  -4  11    7.47    2.33
   0  -4 -11    2.67    0.75
   0  -4 -11    4.94    1.65
   0  -4  11    3.31    1.11
   0   4 -12    1.20    0.74
   0   4 -12    0.85    0.81
   0   4  12    1.84    0.72
   0  -4  12    2.82    1.05
   0  -4  12    4.81    1.95
   0  -4 -12    0.94    0.65
   0  -4 -12    2.37    1.49
   0   4 -13    1.87    0.86
   0   4  13    2.37    0.79
   0  -4  13    5.30    2.05
   0  -4  13    1.23    0.77
   0  -4 -13    2.00    1.54
   0  -4 -13    3.02    0.79
   0   4 -14    5.39    1.10
   0   4  14    2.97    0.90
   0  -4 -14    3.28    1.73
   0  -4  14    5.95    2.20
   0  -5   0    2.08    0.77
   0  -5   0    1.04    1.13
   0  -5   0    1.62    1.03
   0  -5   1    8.22    1.85
   0  -5   1    5.72    1.06
   0  -5  -1    4.37    0.97
   0  -5  -1    8.73    1.16
   0  -5   1    7.76    1.86
   0  -5   1    7.10    1.51
   0  -5   2    1.43    0.96
   0  -5   2    2.76    1.35
   0  -5   2    2.11    0.82
   0  -5  -2    0.57    0.72
   0  -5   2    2.06    1.33
   0  -5  -2    1.10    1.05
   0  -5   3   13.61    1.69
   0  -5   3    7.71    1.03
   0  -5   3   11.28    2.06
   0  -5  -3    9.18    0.95
   0  -5   3   11.27    1.25
   0  -5   4    7.65    1.34
   0  -5  -4   10.72    0.94
   0  -5  -4    6.27    1.71
   0  -5   4    7.83    1.14
   0  -5   4    9.84    1.39
   0  -5   4    8.08    1.95
   0   5   5    1.30    0.63
   0  -5   5    1.50    0.89
   0  -5  -5    2.03    0.64
   0  -5   5    2.06    1.32
   0  -5  -5    1.80    1.20
   0  -5   5    1.73    1.09
   0  -5  -6    1.57    1.19
   0  -5  -6    2.86    0.74
   0  -5   6    1.58    1.21
   0   5  -7    1.90    0.67
   0  -5  -7    1.39    1.09
   0  -5  -7    1.36    0.63
   0  -5   7    0.59    1.53
   0  -5   7    1.03    1.15
   0   5  -8    1.68    0.74
   0  -5  -8    1.54    0.65
   0  -5   8    2.35    1.29
   0  -5  -8    1.00    1.07
   0  -5   8    2.82    1.86
   0   5  -9    3.85    0.93
   0  -5   9    2.87    1.87
   0  -5  -9    2.67    0.77
   0  -5   9    3.42    1.33
   0  -5  -9    6.04    1.62
   0   5 -10    4.14    1.04
   0   5 -10    3.23    1.05
   0  -5  10    4.19    1.40
   0  -5 -10    5.35    1.65
   0  -5  10    4.18    2.00
   0  -6   0   10.85    2.27
   0  -6   0   10.42    2.39
   0  -6   0    9.57    2.53
   0  -6   0    6.44    1.34
   0  -6  -1    5.38    1.16
   0  -6  -1    5.22    1.86
   0  -6   1    4.82    1.48
   0  -6  -1    4.48    1.54
   0  -6   1    2.72    1.57
   0  -6   2    3.24    1.67
   0  -6  -2    2.57    0.87
   0  -6   2    2.21    1.67
   0  -6  -2    4.69    1.50
   0  -6  -2    3.25    1.69
   0  -6   2    1.27    0.72
   0  -6   2    1.09    1.10
   0  -6  -3    2.93    0.84
   0  -6   3    1.80    0.84
  -1   0  18    0.50    0.82
   1   0 -18    1.22    0.70
   1   0 -18    4.17    2.23
  -1   0  18    0.92    1.35
   1   0 -17    0.54    0.56
  -1   0  17    0.85    0.61
   1   0 -17    2.56    1.99
  -1   0  16    2.78    0.62
   1   0 -16    2.00    0.70
   1   0 -16    2.50    1.63
  -1   0  16    3.72    1.27
   1   0 -15    0.65    1.31
   1   0 -15    0.82    0.61
  -1   0  15    0.93    0.55
  -1   0  15    1.96    1.29
  -1   0  14    2.86    1.28
   1   0 -14    4.19    1.62
  -1   0  13    0.86    0.47
   1   0 -13   -0.11    0.43
  -1   0  13    1.61    1.08
  -1   0  12    4.93    0.76
  -1   0  12    4.07    0.54
   1   0 -12    5.30    0.85
  -1   0  12    6.92    1.41
   1   0 -12    5.60    1.74
  -1   0  11    0.63    0.35
   1   0 -11   -0.18    0.41
  -1   0  11   -0.10    0.62
   1   0 -11    0.27    0.58
   1   0 -10    4.79    1.42
  -1   0  10    4.96    0.66
   1   0 -10    4.67    0.57
  -1   0  10    4.48    1.12
   1   0 -10    5.39    0.61
  -1   0  10    5.52    0.53
  -1   0  10    5.20    0.65
   1   0 -10    5.84    0.80
   1   0  -9    0.46    1.10
  -1   0   9   -0.10    0.26
  -1   0   9    1.77    0.98
  -1   0   9    0.14    0.50
  -1   0   9    0.58    0.41
   1   0  -9    0.28    0.32
   1   0  -9    0.39    0.40
   1   0  -8   23.90    1.69
   1   0  -8   26.00    1.52
   1   0  -8   23.63    1.89
  -1   0   8   25.84    1.48
   1   0  -8   26.57    1.54
  -1   0   8   26.27    1.55
  -1   0   8   23.36    1.75
  -1   0   8   25.04    1.61
  -1   0   7    1.10    0.78
   1   0  -7    1.59    1.10
   1   0  -7    1.81    0.65
  -1   0   7    0.68    0.39
   1   0  -7    0.71    0.32
   1   0  -7    0.22    0.32
  -1   0   7    0.04    0.26
  -1   0   7    0.69    0.49
  -1   0   6   65.23    3.35
   1   0  -6   60.33    3.57
  -1   0   6   55.16    3.51
   1   0  -6   64.48    3.39
  -1   0   6   63.29    3.44
   1   0  -6   60.01    3.50
  -1   0   6   64.74    3.40
   1   0  -6   64.50    3.38
   1   0  -5   -0.07    0.29
  -1   0   5    0.48    0.33
   1   0  -5    0.10    0.54
   1   0  -5    0.44    0.32
  -1   0   5    0.04    0.69
  -1   0   5   -0.10    0.42
  -1   0   5    0.09    0.25
   1   0  -5    0.73    0.77
  -1   0   4    4.26    0.63
   1   0  -4    5.37    0.86
   1   0  -4    5.06    0.80
   1   0  -4    3.00    0.40
  -1   0   4    5.25    0.93
  -1   0   4    4.04    0.49
  -1   0   4    4.38    0.54
   1   0  -3    0.58    0.45
   1   0  -3    0.18    0.27
  -1   0   3    0.04    0.24
  -1   0   3    0.19    0.33
   1   0  -3   -0.12    0.44
  -1   0   3    0.76    0.56
   1   0  -3    0.23    0.24
  -1   0   2   62.46    3.17
   1   0  -2   55.10    3.19
  -1   0   2   53.49    3.19
  -1   0   2   62.81    3.16
  -1   0   2   59.68    3.16
   1   0  -2   66.94    3.17
   1   0  -2   58.41    3.16
   1   0  -2   61.03    3.17
   1   0   1   -0.06    0.08
   1   0   2   80.66    4.08
  -1   0  -2   76.85    4.09
   1   0   2   72.84    4.15
   1   0   2   86.79    4.01
   1   0   2   70.79    4.01
  -1   0  -2   72.27    4.16
  -1   0  -3    0.41    0.86
   1   0   3    0.95    0.83
   1   0   3    0.28    0.19
  -1   0  -3    0.14    0.23
   1   0   4   15.25    1.14
   1   0   4   17.52    0.94
  -1   0  -4   12.63    1.32
   1   0   4   13.08    1.22
   1   0   4   16.26    0.91
  -1   0  -4   16.54    0.93
  -1   0  -4   14.65    1.12
  -1   0  -5    0.09    0.64
   1   0   5   -0.16    0.28
   1   0   5   -0.10    0.22
   1   0   5   -0.26    0.71
  -1   0  -5    0.06    0.30
  -1   0  -5    0.58    1.00
   1   0   5    0.68    0.73
   1   0   6    9.00    0.62
  -1   0  -6    9.17    0.92
  -1   0  -6    8.71    1.19
   1   0   6    8.96    0.68
  -1   0  -6   10.04    0.68
   1   0   6   10.03    0.99
   1   0   6   10.35    0.96
  -1   0  -7    0.39    0.32
  -1   0  -7    1.74    0.78
   1   0   7    2.57    0.90
   1   0   7    0.75    0.29
   1   0   7    0.43    0.31
  -1   0  -7    1.23    1.15
   1   0   7    0.63    0.69
  -1   0  -7    0.46    0.29
   1   0   8   20.31    1.17
  -1   0  -8   19.49    1.22
   1   0   8   20.74    1.25
   1   0   8   19.81    1.46
   1   0   8   18.60    1.43
  -1   0  -8   17.36    1.71
  -1   0  -8   18.18    1.18
  -1   0  -8   19.24    1.47
   1   0   9    0.48    0.72
  -1   0  -9    0.24    0.40
  -1   0  -9    2.49    0.86
   1   0   9    1.04    0.82
   1   0   9    0.18    0.30
  -1   0  -9    0.64    0.37
  -1   0  -9    0.39    1.28
  -1   0 -10   20.90    1.34
   1   0  10   16.49    1.51
   1   0  10   23.06    1.65
   1   0  10   20.49    1.37
  -1   0 -10   18.95    1.91
  -1   0 -10   21.72    1.69
   1   0  10   22.39    1.29
  -1   0 -11    2.93    1.37
  -1   0 -11    0.52    0.42
   1   0  11    0.72    0.40
  -1   0 -11    0.55    0.44
   1   0  11    0.79    0.80
   1   0  11    2.39    1.03
   1   0  12    7.53    0.64
  -1   0 -12    6.82    0.71
  -1   0 -12    6.09    0.69
   1   0  13    0.49    0.44
  -1   0 -13    1.12    0.52
   1   0  13    1.62    0.89
  -1   0 -14   15.23    1.16
  -1   0 -14   14.55    1.79
   1   0  14   13.62    1.45
   1   0  14   15.31    1.11
  -1   0 -15    1.08    0.60
   1   0  15    2.11    1.20
  -1   0 -15    3.84    1.86
   1   0  15    0.29    0.59
   1   0  16   35.95    2.62
  -1   0 -16   28.95    2.81
  -1   0 -16   32.87    2.28
   1   0  16   40.33    2.25
  -1   0 -17    3.88    2.07
  -1   0 -18    4.26    1.00
   1   0  18    7.07    0.80
  -1   0 -18    5.53    2.52
   1   0  18    5.65    1.49
  -1   1  18    6.39    2.34
   1   1 -18    4.86    2.11
   1   1 -18    2.74    0.78
   1  -1 -18    1.84    0.78
  -1  -1  18    6.61    1.98
  -1  -1  18    0.64    0.67
   1   1 -17    1.95    0.74
  -1   1  17    0.77    0.61
   1   1 -17    3.80    1.74
   1  -1 -17    5.53    2.64
  -1  -1  17    0.44    0.58
  -1  -1  17    1.96    1.68
   1  -1 -17    0.31    0.56
   1   1 -16    6.10    1.12
  -1   1  16    9.42    1.51
  -1   1  16    5.63    0.74
  -1  -1  16    7.02    0.72
   1  -1 -16    7.99    0.89
   1  -1 -16    4.69    2.07
  -1   1  15   11.89    1.21
   1   1 -15    9.17    1.01
   1   1 -15    9.97    1.47
  -1   1  15   10.28    0.98
   1  -1 -15    9.63    0.94
  -1  -1  15    7.57    0.78
  -1  -1  15   11.69    1.65
   1  -1 -15    8.20    2.32
   1   1 -14   58.93    3.86
  -1   1  14   63.25    3.70
   1   1 -14   65.13    3.71
  -1   1  14   68.01    3.66
  -1  -1  14   65.81    3.86
   1  -1 -14   59.87    3.61
  -1  -1  14   59.51    3.53
  -1  -1  14   63.08    4.22
   1   1 -13    2.21    1.28
   1   1 -13    4.47    0.87
  -1   1  13    4.17    1.03
  -1   1  13    4.89    0.81
  -1  -1  13    3.11    1.02
   1  -1 -13    3.25    1.79
  -1  -1  13    3.80    1.51
   1  -1 -13    2.88    0.68
   1   1 -12    6.71    0.73
   1   1 -12    5.19    1.31
  -1   1  12    5.56    0.65
   1  -1 -12    8.28    1.86
  -1  -1  12    5.15    0.57
   1  -1 -12    5.62    0.66
   1  -1 -12    4.20    1.34
  -1  -1  12    6.52    1.54
  -1  -1  12    4.80    1.07
  -1   1  11    1.74    0.71
   1   1 -11    2.92    0.65
   1   1 -11    3.43    1.10
  -1   1  11    3.65    0.64
  -1   1  11    3.46    0.82
  -1  -1  11    3.64    1.28
  -1  -1  11    2.96    0.56
   1  -1 -11    5.39    1.67
  -1  -1  11    2.25    0.87
   1  -1 -11    3.67    1.07
  -1   1  10    3.25    0.78
   1   1 -10    3.81    0.71
  -1   1  10    2.45    0.85
  -1   1  10    3.08    0.59
  -1   1  10    4.00    0.69
   1   1 -10    2.51    0.93
   1  -1 -10    2.55    0.92
   1  -1 -10    3.08    0.61
  -1  -1  10    1.92    0.81
   1  -1 -10    3.99    1.27
  -1  -1  10    3.69    0.60
  -1  -1  10    4.96    1.32
  -1   1   9    6.66    0.71
  -1   1   9    5.14    0.64
  -1   1   9    6.35    0.73
  -1   1   9    5.12    0.55
   1   1  -9    6.94    0.92
   1  -1  -9    5.86    0.56
  -1  -1   9    5.58    0.55
   1  -1  -9    8.64    1.40
  -1  -1   9    6.21    1.13
  -1  -1   9    9.97    1.57
  -1   1   8    5.63    0.55
   1   1  -8    6.15    0.63
  -1   1   8    5.83    0.73
  -1   1   8    7.52    0.69
  -1   1   8    6.80    0.62
   1  -1  -8    5.33    0.54
  -1  -1   8    6.47    0.63
   1  -1  -8    9.70    1.39
   1  -1  -8    7.00    0.78
  -1  -1   8    7.60    1.36
  -1  -1   8    6.09    0.58
  -1  -1   8    6.95    0.92
   1  -1  -8    6.35    0.61
  -1   1   7   31.84    1.84
   1   1  -7   33.11    1.87
  -1   1   7   32.51    1.99
  -1   1   7   32.70    1.84
  -1   1   7   30.56    1.82
   1   1  -7   29.63    2.08
   1  -1  -7   32.33    1.82
   1  -1  -7   28.47    1.93
   1  -1  -7   30.74    1.83
   1  -1  -7   33.93    2.05
  -1  -1   7   32.93    1.83
  -1  -1   7   31.03    2.16
  -1   1   6   28.12    1.64
   1   1  -6   28.21    1.67
  -1   1   6   28.87    1.64
   1   1  -6   27.77    1.87
  -1   1   6   28.96    1.79
  -1   1   6   28.30    1.64
  -1  -1   6   28.14    1.68
   1  -1  -6   27.61    1.64
   1  -1  -6   28.30    1.63
   1  -1  -6   28.80    1.82
  -1  -1   6   29.17    1.95
  -1  -1   6   29.10    1.67
  -1   1   5   15.07    0.93
  -1   1   5   15.04    1.07
  -1   1   5   14.01    0.91
   1   1  -5   15.07    0.95
  -1  -1   5   16.14    1.02
  -1  -1   5   14.03    1.20
   1  -1  -5   14.82    1.07
   1  -1  -5   15.05    0.92
   1  -1  -5   14.85    0.92
   1  -1  -5   12.74    0.99
  -1  -1   5   14.48    0.96
  -1   1   4    0.38    0.29
   1   1  -4    0.21    0.33
  -1   1   4    0.64    0.49
   1  -1  -4    0.24    0.50
  -1  -1   4    0.21    0.53
   1  -1  -4    0.08    0.23
  -1  -1   4    0.66    0.73
   1  -1  -4   -0.04    0.28
  -1  -1   4    0.23    0.31
   1   1  -3   43.44    2.29
   1   1  -3   42.81    2.40
  -1   1   3   43.45    2.28
  -1   1   3   39.19    2.37
  -1   1   3   42.73    2.28
  -1  -1   3   40.92    2.29
  -1  -1   3   41.93    2.47
  -1  -1   3   38.53    2.45
  -1  -1   3   42.80    2.33
   1  -1  -3   42.31    2.27
   1  -1  -3   41.31    2.39
  -1   1   2    3.32    0.34
   1   1  -2    3.02    0.39
   1   1  -2    2.69    0.36
  -1   1   2    2.69    0.31
   1  -1  -2    2.92    0.41
  -1  -1   2    3.00    0.36
   1  -1  -2    2.53    0.29
  -1  -1   2    3.87    0.80
  -1  -1   2    2.73    0.34
   1  -1  -2    3.29    0.43
   1   1  -1   10.58    0.69
   1   1  -1   11.01    0.69
  -1   1   1   10.56    0.75
  -1   1   1   12.25    0.70
  -1  -1   1   10.69    0.70
  -1  -1   1   10.59    0.68
  -1  -1   1   11.27    0.72
  -1  -1   1    9.63    0.96
   1  -1  -1   11.49    0.71
   1  -1  -1   10.29    0.74
   1   1   0    9.70    0.63
  -1   1   0    9.94    0.59
   1  -1   0    9.87    0.66
   1  -1   0    8.92    0.59
  -1  -1   0    9.67    0.64
  -1  -1   0    9.79    0.69
   1  -1   0    9.02    0.58
  -1   1  -1   77.64    4.08
   1   1   1   77.01    4.06
  -1   1  -1   84.50    4.14
   1   1   1   75.82    4.13
   1  -1   1   76.60    4.14
   1  -1   1   75.29    4.02
  -1  -1  -1   75.00    4.05
  -1  -1  -1   76.71    4.05
   1  -1   1   74.10    4.05
  -1  -1  -1   74.96    4.16
  -1  -1  -1   76.09    4.03
  -1   1  -2  927.63   47.67
  -1   1  -2  870.32   47.69
   1   1   2  911.16   47.68
   1   1   2  968.32   47.59
  -1  -1  -2  938.96   47.69
   1  -1   2  845.52   47.61
  -1  -1  -2 1000.00   47.60
   1  -1   2  885.23   47.70
   1   1   3   15.35    0.92
  -1   1  -3   13.99    0.98
   1   1   3   15.95    1.04
   1   1   3   13.55    0.84
  -1   1  -3   15.45    0.93
  -1   1  -3   15.45    1.10
   1  -1   3   14.71    0.92
  -1  -1  -3   14.98    0.99
   1  -1   3   14.64    1.16
   1  -1   3   12.92    0.94
  -1  -1  -3   15.66    0.89
  -1  -1  -3   15.31    1.07
  -1   1  -4    4.81    0.57
  -1   1  -4    6.39    0.53
  -1   1  -4    6.35    0.74
   1   1   4    5.10    0.46
   1   1   4    5.30    0.50
   1   1   4    6.39    0.51
   1   1   4    5.93    0.66
  -1   1  -4    6.01    0.58
   1  -1   4    7.01    0.90
   1  -1   4    6.79    0.75
  -1  -1  -4    7.47    0.65
   1  -1   4    5.05    0.52
  -1  -1  -4    6.22    0.47
  -1  -1  -4    5.67    0.45
   1  -1   4    6.62    0.53
  -1  -1  -4    6.81    0.71
   1   1   5    3.83    0.39
   1   1   5    5.73    0.89
  -1   1  -5    4.46    0.81
   1   1   5    4.27    0.44
  -1   1  -5    3.77    0.85
   1   1   5    4.19    0.50
  -1  -1  -5    5.20    0.95
  -1  -1  -5    4.15    0.41
   1  -1   5    4.01    0.95
  -1  -1  -5    3.92    0.42
   1  -1   5    3.24    0.42
  -1  -1  -5    4.63    0.61
   1  -1   5    3.54    0.45
   1  -1   5    6.20    1.09
  -1   1  -6    2.24    0.59
  -1   1  -6    3.76    1.06
  -1   1  -6    3.19    0.85
  -1   1  -6    2.81    0.53
   1   1   6    3.48    0.80
   1   1   6    3.74    0.52
  -1  -1  -6    2.81    0.45
   1  -1   6    2.77    0.51
  -1  -1  -6    3.06    0.96
   1  -1   6    1.64    0.90
   1  -1   6    2.89    0.42
   1  -1   6    2.80    0.42
   1  -1   6    2.57    1.02
  -1  -1  -6    2.70    0.36
  -1  -1  -6    3.64    0.72
   1   1   7    4.02    0.44
   1   1   7    4.19    0.65
  -1   1  -7    4.90    0.53
   1   1   7    5.23    0.63
   1  -1   7    3.66    0.38
   1  -1   7    4.11    0.54
  -1  -1  -7    3.70    0.43
  -1  -1  -7    3.81    0.43
   1  -1   7    6.03    1.23
  -1  -1  -7    5.18    0.72
  -1  -1  -7    5.45    1.26
   1  -1   7    3.84    1.15
  -1   1  -8    2.97    0.65
   1   1   8    2.94    0.50
   1   1   8    2.62    0.80
  -1   1  -8    2.57    0.88
  -1   1  -8    3.11    0.62
   1  -1   8    2.41    0.56
  -1  -1  -8    2.67    0.51
  -1  -1  -8    3.91    1.22
  -1  -1  -8    1.82    0.86
   1  -1   8    4.93    1.25
   1  -1   8    2.49    0.35
   1  -1   8    3.39    1.08
  -1   1  -9    9.20    0.83
   1   1   9   10.51    0.89
   1   1   9    9.86    0.76
  -1   1  -9   11.42    1.20
  -1   1  -9   12.60    0.90
   1   1   9   10.07    1.01
  -1  -1  -9    9.31    1.03
   1  -1   9    9.49    0.88
   1  -1   9   10.80    1.25
  -1  -1  -9   10.69    0.77
  -1  -1  -9   10.08    1.35
   1  -1   9    9.83    0.69
  -1  -1  -9    9.90    0.76
  -1   1 -10    3.67    0.75
  -1   1 -10    4.65    1.23
  -1   1 -10    2.93    0.66
   1   1  10    3.84    0.88
  -1  -1 -10    3.31    0.66
   1  -1  10    3.78    1.20
   1  -1  10    3.06    0.41
   1  -1  10    4.52    1.32
  -1  -1 -10    4.74    1.13
  -1  -1 -10    4.91    0.55
  -1   1 -11   19.50    1.74
   1   1  11   21.38    1.35
  -1   1 -11   21.07    1.41
   1   1  11   22.29    1.40
  -1   1 -11   20.67    1.45
   1  -1  11   21.88    1.26
   1  -1  11   18.11    1.70
  -1  -1 -11   20.38    1.34
  -1  -1 -11   17.78    1.82
   1  -1  11   20.20    1.88
  -1  -1 -11   18.88    2.03
  -1   1 -12    2.24    0.89
  -1   1 -12    0.63    0.54
  -1   1 -12    1.44    1.29
   1   1  12    0.78    0.46
   1   1  12    2.38    0.92
  -1  -1 -12    0.91    0.53
  -1  -1 -12    2.11    1.56
   1  -1  12    1.99    1.15
   1  -1  12    0.46    0.34
   1  -1  12    1.42    1.01
  -1   1 -13    1.35    0.87
  -1   1 -13    1.49    0.58
   1   1  13    1.40    0.55
   1   1  13    2.26    0.93
  -1  -1 -13    4.59    1.92
   1  -1  13    1.81    1.30
  -1  -1 -13    1.71    0.58
   1  -1  13    1.29    0.44
   1   1  14    5.56    1.12
  -1   1 -14    4.49    1.59
   1   1  14    4.69    0.63
   1  -1  14    3.19    1.47
  -1  -1 -14    1.17    1.73
  -1  -1 -14    3.48    0.74
   1   1  15    1.04    0.59
  -1   1 -15    0.08    0.64
   1   1  15    0.66    1.01
  -1   1 -15    2.99    1.63
   1  -1  15    1.46    0.58
   1  -1  15    1.05    1.29
  -1  -1 -15    0.85    0.54
  -1  -1 -15    2.50    2.10
   1   1  16    4.97    0.92
   1   1  16    4.65    1.26
  -1   1 -16    4.12    1.70
  -1   1 -16    3.14    0.95
  -1  -1 -16    3.62    0.86
   1  -1  16    4.30    1.82
  -1  -1 -16    6.54    2.47
   1   1  17    2.35    1.20
  -1   1 -17    2.06    0.79
  -1   1 -17    2.25    1.88
   1  -1  17    2.29    0.68
   1  -1  17    3.23    1.82
  -1   1 -18    3.22    2.22
  -1   1 -18    5.10    1.15
   1   1  18    6.07    1.50
   1   1  18    3.98    1.07
   1  -1  18    7.61    2.30
  -1  -1 -18    3.28    2.39
   1  -1  18    6.13    0.83
  -1   2  17    4.26    1.02
  -1   2  17    4.36    1.10
   1   2 -17    2.93    0.91
   1  -2 -17    5.48    2.45
  -1  -2  17    3.22    0.71
  -1  -2  17    3.42    2.00
   1  -2 -17    3.21    0.83
  -1   2  16    2.61    0.90
   1   2 -16    1.19    0.75
  -1   2  16    0.96    0.72
  -1  -2  16    2.49    1.88
   1  -2 -16    1.50    0.71
   1  -2 -16    2.45    1.99
  -1  -2  16    0.40    0.46
  -1   2  15    6.03    1.18
   1   2 -15    5.00    1.13
  -1   2  15    6.08    0.84
  -1  -2  15    6.97    0.69
   1  -2 -15    4.67    2.05
  -1  -2  15    2.69    1.78
   1  -2 -15    5.28    0.94
  -1   2  14   11.97    1.04
  -1   2  14   11.84    1.06
   1  -2 -14   12.13    1.83
  -1  -2  14   10.45    0.89
   1  -2 -14    9.95    0.99
  -1   2  13   13.51    1.13
   1   2 -13   13.77    1.22
   1  -2 -13   13.16    1.09
   1  -2 -13   16.55    1.82
  -1  -2  13   14.42    1.91
  -1   2  12    2.21    0.73
   1   2 -12    2.41    1.14
  -1   2  12    1.66    0.63
   1   2 -12    1.87    0.68
   1  -2 -12    2.23    0.62
  -1  -2  12    1.74    1.31
   1  -2 -12    1.97    1.38
  -1  -2  12    1.23    0.54
   1  -2 -12    1.87    1.21
   1   2 -11    6.99    1.06
  -1   2  11    4.94    0.65
   1   2 -11    6.14    1.25
  -1   2  11    4.24    0.63
   1  -2 -11    7.25    1.66
   1  -2 -11    5.01    0.85
  -1  -2  11    7.49    1.75
  -1  -2  11    5.94    0.64
  -1   2  10    0.64    0.51
   1   2 -10    0.87    0.56
  -1   2  10    0.85    0.47
  -1  -2  10    0.25    0.45
  -1  -2  10    0.99    1.07
   1  -2 -10    0.62    0.88
   1  -2 -10    1.14    0.51
   1  -2 -10   -0.26    0.74
  -1   2   9    6.22    0.58
  -1   2   9    6.59    0.66
   1   2  -9    7.20    0.75
   1   2  -9    9.02    1.14
   1  -2  -9    5.82    0.87
   1  -2  -9    6.03    0.65
  -1  -2   9    8.17    1.54
   1  -2  -9    6.62    0.96
  -1  -2   9    6.05    0.69
   1   2  -8    2.65    0.66
  -1   2   8    1.90    0.42
  -1   2   8    2.59    0.57
   1  -2  -8    3.31    0.59
   1  -2  -8    2.68    0.96
  -1  -2   8    3.42    1.20
  -1  -2   8    2.22    0.63
  -1   2   7   10.26    1.02
  -1  -2   7   11.78    0.96
   1  -2  -7   12.20    0.85
   1  -2  -7   10.95    1.07
  -1   2   6    0.64    0.41
   1   2  -6    0.74    0.42
  -1  -2   6    0.60    0.59
   1  -2  -6   -0.01    0.69
  -1  -2   6    0.87    0.44
   1  -2  -6    0.23    0.36
  -1  -2   6    1.10    0.42
  -1  -2   6    0.62    0.87
   1  -2  -6    0.34    0.32
   1   2  -5   12.94    0.92
  -1   2   5   14.68    0.93
  -1  -2   5   13.69    1.25
  -1  -2   5   12.95    1.00
   1  -2  -5   12.18    0.86
   1  -2  -5   14.41    0.89
   1  -2  -5   13.54    1.11
  -1  -2   5   11.00    0.90
  -1  -2   5   12.36    1.07
   1   2  -4    3.14    0.44
   1   2  -4    4.71    0.62
   1  -2  -4    5.26    0.99
   1  -2  -4    3.72    0.44
  -1  -2   4    3.40    0.51
   1  -2  -4    3.60    0.43
  -1  -2   4    3.43    0.46
  -1  -2   4    4.19    0.87
   1  -2  -4    3.76    0.51
  -1  -2   4    5.78    1.12
   1   2  -3   14.48    0.95
   1   2  -3   14.74    0.97
  -1   2   3   14.93    0.94
  -1  -2   3   14.80    0.99
  -1  -2   3   13.76    0.93
  -1  -2   3   14.11    1.17
   1  -2  -3   13.62    0.90
   1  -2  -3   13.98    1.04
   1  -2  -3   15.00    1.13
  -1  -2   3   13.05    0.92
   1  -2  -3   14.28    0.92
  -1   2   2   16.25    1.02
   1   2  -2   15.95    1.06
   1   2  -2   15.86    1.06
   1   2  -2   16.90    1.03
  -1   2   2   16.28    1.04
  -1   2   2   16.83    0.99
   1  -2  -2   15.69    0.99
  -1  -2   2   17.33    1.10
   1  -2  -2   15.27    1.11
  -1  -2   2   16.29    1.07
   1  -2  -2   16.23    0.97
   1  -2  -2   16.01    1.03
  -1  -2   2   17.12    1.03
  -1  -2   2   16.11    1.27
   1  -2  -2   16.28    1.19
  -1   2   1    1.43    0.38
   1   2  -1    1.49    0.43
   1   2  -1    0.62    0.33
  -1   2   1    1.01    0.32
   1  -2  -1    1.35    0.34
   1  -2  -1    1.78    0.42
  -1  -2   1    1.99    0.44
  -1  -2   1    1.45    0.35
   1  -2  -1    1.30    0.39
   1  -2  -1    1.58    0.55
  -1  -2   1    1.75    0.48
   1  -2  -1    2.46    0.43
  -1   2   0   19.90    1.28
   1   2   0   19.56    1.21
   1  -2   0   18.87    1.17
   1  -2   0   19.93    1.23
  -1  -2   0   20.68    1.20
  -1  -2   0   19.27    1.16
  -1  -2   0   20.10    1.18
   1  -2   0   19.34    1.18
   1  -2   0   19.68    1.15
  -1  -2   0   18.76    1.24
  -1  -2   0   19.87    1.30
   1   2   1  178.62    9.29
  -1   2  -1  180.03    9.34
  -1  -2  -1  184.63    9.28
  -1  -2  -1  177.50    9.23
   1  -2   1  178.32    9.30
  -1  -2  -1  173.77    9.34
  -1  -2  -1  180.29    9.28
  -1  -2  -1  181.15    9.28
   1  -2   1  177.80    9.25
   1  -2   1  166.00    9.26
  -1  -2  -1  178.91    9.41
   1  -2   1  160.69    9.31
  -1   2  -2    4.90    0.54
   1   2   2    4.80    0.46
  -1   2  -2    4.57    0.49
  -1  -2  -2    3.61    0.44
  -1  -2  -2    5.17    0.43
   1  -2   2    3.88    0.37
   1  -2   2    3.88    0.53
  -1  -2  -2    4.67    0.44
   1  -2   2    5.18    0.94
  -1  -2  -2    4.82    0.63
   1  -2   2    4.49    0.47
  -1  -2  -2    3.98    0.41
   1  -2   2    4.64    0.47
  -1   2  -3   16.19    1.05
   1   2   3   13.62    0.97
   1   2   3   15.01    0.95
   1   2   3   14.52    1.12
  -1   2  -3   14.48    1.00
   1   2   3   14.43    0.93
   1  -2   3   15.18    1.02
   1  -2   3   13.28    0.95
   1  -2   3   15.27    1.26
   1  -2   3   16.01    1.02
  -1  -2  -3   14.81    0.91
  -1  -2  -3   15.56    1.17
  -1  -2  -3   14.81    0.96
   1  -2   3   14.74    1.14
  -1  -2  -3   15.64    0.93
  -1   2  -4   16.97    1.10
  -1   2  -4   16.08    1.09
   1   2   4   15.46    1.22
   1   2   4   17.05    1.03
   1   2   4   15.81    1.00
   1   2   4   16.61    1.08
   1  -2   4   16.84    1.37
   1  -2   4   17.21    1.23
   1  -2   4   15.36    1.06
  -1  -2  -4   16.90    0.99
  -1  -2  -4   16.00    1.04
  -1  -2  -4   16.28    1.01
  -1  -2  -4   18.36    1.29
   1   2   5    2.69    0.75
  -1   2  -5    2.52    0.56
   1   2   5    1.81    0.41
  -1   2  -5    1.33    0.46
   1   2   5    2.56    0.54
   1   2   5    1.65    0.41
  -1  -2  -5    1.89    0.42
   1  -2   5    2.32    0.95
   1  -2   5    2.18    0.64
  -1  -2  -5    2.59    0.83
   1  -2   5    1.96    0.65
   1  -2   5    2.12    0.52
  -1  -2  -5    1.55    0.38
   1   2   6   13.90    0.89
   1   2   6   12.43    1.12
  -1   2  -6   12.26    0.99
  -1   2  -6   14.96    0.99
   1   2   6   13.65    0.96
   1   2   6   13.02    0.86
   1  -2   6   15.25    1.40
  -1  -2  -6   15.33    0.99
  -1  -2  -6   11.76    0.89
  -1  -2  -6   14.13    0.89
   1  -2   6   12.69    1.12
  -1  -2  -6   14.31    1.22
   1  -2   6   12.49    1.00
   1  -2   6   14.11    0.96
   1   2   7   38.72    2.12
  -1   2  -7   36.45    2.26
   1   2   7   39.12    2.12
   1   2   7   35.85    2.46
  -1   2  -7   37.84    2.17
   1   2   7   38.31    2.09
   1  -2   7   34.76    2.14
  -1  -2  -7   41.37    2.32
  -1  -2  -7   34.59    2.08
   1  -2   7   34.28    2.34
   1   2   8    2.93    0.45
   1   2   8    1.85    0.45
   1   2   8    2.63    0.61
  -1   2  -8    4.76    0.93
  -1   2  -8    2.34    0.64
  -1  -2  -8    3.31    1.09
   1  -2   8    4.23    1.05
  -1  -2  -8    2.95    0.53
  -1  -2  -8    2.97    0.72
   1  -2   8    1.94    1.10
   1  -2   8    1.75    0.56
  -1   2  -9    9.99    0.87
   1   2   9   10.18    0.80
  -1   2  -9   11.57    1.00
   1   2   9   10.09    0.75
   1   2   9   10.83    0.85
   1  -2   9    8.49    0.73
  -1  -2  -9    7.51    0.94
   1  -2   9    8.82    1.19
   1  -2   9   11.91    1.41
  -1  -2  -9    9.46    0.75
  -1  -2  -9    8.72    1.24
   1   2  10    4.55    0.71
   1   2  10    5.59    0.86
   1   2  10    5.09    0.65
  -1   2 -10    5.72    0.70
  -1   2 -10    4.70    0.93
   1  -2  10    5.59    0.55
  -1  -2 -10    4.74    0.56
  -1  -2 -10    4.35    1.45
   1  -2  10    5.46    1.56
  -1  -2 -10    4.05    1.11
   1  -2  10    6.78    1.43
   1   2  11    6.42    0.70
  -1   2 -11    6.83    0.99
   1   2  11    5.83    0.72
   1   2  11    5.60    0.67
   1  -2  11    2.88    1.39
  -1  -2 -11    6.60    1.39
   1  -2  11    5.10    0.56
  -1  -2 -11    6.68    1.68
  -1  -2 -11    5.06    0.61
   1  -2  11    7.28    1.79
   1   2  12    2.32    0.75
   1   2  12    4.33    0.79
  -1   2 -12    5.77    0.92
  -1   2 -12    2.42    0.76
   1   2  12    4.31    0.96
  -1   2 -12    4.17    1.18
  -1  -2 -12    8.40    2.08
   1  -2  12    3.20    0.45
   1  -2  12    3.36    1.48
  -1  -2 -12    2.99    0.71
   1  -2  12    4.61    1.52
   1   2  13    8.06    0.85
  -1   2 -13    8.03    0.90
   1   2  13    8.50    0.91
  -1   2 -13    7.69    1.55
   1  -2  13    7.86    0.67
  -1  -2 -13   10.39    2.27
   1  -2  13    6.47    2.00
   1  -2  13    4.13    1.84
  -1  -2 -13    7.84    0.78
  -1   2 -14    0.20    0.97
  -1   2 -14    1.75    1.43
   1   2  14    3.72    0.84
   1   2  14    3.75    0.93
  -1  -2 -14    1.89    0.62
   1  -2  14    1.72    0.48
  -1  -2 -14    2.57    1.83
   1   2  15    3.05    0.90
  -1   2 -15    1.59    1.05
  -1   2 -15    1.94    0.73
   1  -2  15    5.69    2.07
  -1  -2 -15    0.69    0.56
   1   2  16   22.87    1.68
  -1   2 -16   25.14    1.84
   1   2  16   24.79    1.73
   1  -2  16   20.45    2.68
  -1  -2 -16   23.31    1.67
  -1  -2 -16   18.72    2.60
   1  -2  16   21.91    1.50
  -1   2 -17   12.49    1.55
   1   2  17   14.53    1.32
   1   2  17   16.52    1.41
  -1   2 -17   14.76    1.36
  -1  -2 -17   12.75    1.18
  -1  -2 -17   11.98    3.23
   1  -2  17   12.46    1.10
   1  -2  17   14.02    3.09
  -1   3  16   11.73    1.17
  -1   3  16   10.28    1.04
   1  -3 -16   10.36    1.06
  -1  -3  16   11.80    1.00
   1  -3 -16   14.90    2.16
  -1  -3  16    8.99    2.35
  -1   3  15    1.61    0.75
   1   3 -15    0.78    0.66
  -1  -3  15    0.77    0.58
   1  -3 -15    1.92    1.64
   1  -3 -15    0.38    0.67
  -1  -3  15    0.80    1.63
   1   3 -14    1.14    0.72
  -1   3  14    1.92    0.81
  -1  -3  14    2.87    1.78
   1  -3 -14    2.19    0.61
   1  -3 -14    2.02    1.62
  -1  -3  14    0.95    0.64
   1   3 -13    3.66    0.86
  -1   3  13    4.79    1.01
   1  -3 -13    4.18    1.75
  -1  -3  13    3.15    0.75
  -1  -3  13    6.33    2.12
   1  -3 -13    1.68    0.65
  -1   3  12    5.61    1.43
   1  -3 -12    3.91    1.44
  -1  -3  12    0.44    0.64
   1  -3 -12    2.03    0.60
   1   3 -11    1.81    0.69
  -1   3  11    0.11    0.56
   1  -3 -11   -0.30    1.05
   1  -3 -11    0.30    0.51
  -1  -3  11   -0.12    0.76
  -1  -3  11    3.43    1.63
   1   3 -10    5.09    0.94
  -1   3  10    5.27    0.68
  -1   3  10    4.52    0.81
   1  -3 -10    5.53    1.40
  -1  -3  10    6.52    0.90
  -1  -3  10    6.22    1.68
   1  -3 -10    4.42    0.74
   1   3  -9    6.70    0.81
  -1   3   9    5.42    0.68
  -1   3   9    3.79    0.77
   1  -3  -9    5.19    0.64
  -1  -3   9    3.08    0.99
   1  -3  -9    6.71    1.41
  -1  -3   9    6.74    1.80
  -1   3   8    1.14    0.57
   1   3  -8    0.99    0.60
  -1   3   8    0.93    0.51
   1   3  -8    1.55    0.66
   1  -3  -8    0.67    0.44
   1  -3  -8    0.79    0.86
  -1  -3   8    1.88    1.17
   1   3  -7   11.77    0.96
  -1   3   7   10.31    0.86
   1   3  -7    8.13    0.80
  -1   3   7    8.70    0.84
  -1  -3   7    9.60    1.07
   1  -3  -7    8.98    1.10
  -1  -3   7    8.65    0.90
  -1  -3   7   10.79    1.38
   1  -3  -7    8.60    0.76
   1   3  -6    3.90    0.72
  -1   3   6    5.10    0.83
   1   3  -6    5.46    0.84
  -1   3   6    4.42    0.80
  -1  -3   6    4.87    0.62
   1  -3  -6    3.89    1.16
  -1  -3   6    4.42    1.08
   1  -3  -6    3.94    0.53
  -1  -3   6    4.25    1.23
   1   3  -5    5.22    0.86
  -1   3   5    4.25    0.58
   1   3  -5    4.36    0.75
  -1  -3   5    4.52    1.10
   1  -3  -5    4.64    0.53
   1  -3  -5    4.79    1.11
  -1  -3   5    6.31    1.38
   1   3  -4    5.46    0.86
   1   3  -4    3.27    0.69
  -1   3   4    5.39    0.80
   1  -3  -4    3.09    0.59
   1  -3  -4    4.54    1.01
  -1  -3   4    4.13    0.72
  -1  -3   4    3.91    1.05
  -1  -3   4    3.55    0.67
   1   3  -3    2.92    0.57
   1   3  -3    5.88    0.89
  -1   3   3    4.19    0.45
  -1   3   3    4.48    0.71
   1  -3  -3    3.20    0.40
   1  -3  -3    4.49    0.67
   1  -3  -3    4.62    1.12
  -1  -3   3    5.76    1.17
  -1  -3   3    2.61    0.57
  -1  -3   3    3.91    0.53
  -1  -3   3    3.58    0.56
   1  -3  -3    3.70    0.64
   1   3  -2   33.82    2.02
  -1   3   2   34.94    1.99
   1  -3  -2   34.98    2.01
  -1  -3   2   33.15    2.04
   1  -3  -2   32.47    1.99
  -1  -3   2   33.21    2.41
   1  -3  -2   33.09    2.03
  -1  -3   2   34.34    2.09
   1  -3  -2   36.52    1.99
  -1  -3   2   35.51    2.08
   1  -3  -2   35.09    2.31
   1  -3  -2   35.51    2.15
   1   3  -1    3.13    0.63
  -1   3   1    2.94    0.57
  -1  -3   1    3.60    0.85
  -1  -3   1    3.71    0.56
  -1  -3   1    3.10    0.50
   1  -3  -1    3.38    0.57
   1  -3  -1    4.13    0.95
   1  -3  -1    2.62    0.62
   1  -3  -1    3.81    0.61
   1  -3  -1    2.87    0.41
  -1  -3   1    3.06    0.65
   1  -3  -1    4.41    0.79
   1   3   0   14.08    1.01
  -1  -3   0   15.62    1.06
  -1  -3   0   13.09    1.00
   1  -3   0   14.24    0.97
  -1  -3   0   14.37    0.97
   1  -3   0   15.86    1.13
   1  -3   0   13.08    1.04
  -1  -3   0   12.76    0.93
  -1  -3   0   14.88    1.07
  -1  -3   0   12.98    1.15
  -1   3  -1   22.11    1.44
   1   3   1   20.74    1.33
  -1  -3  -1   21.17    1.32
  -1  -3  -1   20.26    1.50
   1  -3   1   19.68    1.26
   1  -3   1   17.98    1.38
   1  -3   1   20.86    1.31
  -1  -3  -1   19.65    1.25
  -1  -3  -1   20.09    1.30
  -1  -3  -1   20.46    1.40
  -1  -3  -1   19.78    1.29
   1  -3   1   22.48    1.33
   1  -3   1   23.34    1.44
  -1   3  -2   15.02    1.12
   1   3   2   15.10    1.01
  -1  -3  -2   15.11    1.12
  -1  -3  -2   14.31    1.21
   1  -3   2   15.31    1.01
  -1  -3  -2   14.42    0.97
  -1  -3  -2   13.44    0.99
   1  -3   2   14.33    0.95
   1  -3   2   14.20    1.05
  -1  -3  -2   14.05    0.93
   1  -3   2   12.69    1.25
  -1  -3  -2   13.13    0.97
   1   3   3   18.31    1.21
  -1   3  -3   19.57    1.32
  -1   3  -3   15.71    1.20
   1  -3   3   20.98    1.29
   1  -3   3   17.44    1.23
  -1  -3  -3   19.33    1.18
  -1  -3  -3   18.16    1.16
   1  -3   3   18.36    1.14
   1  -3   3   19.55    1.59
   1  -3   3   18.78    1.50
  -1  -3  -3   17.89    1.16
  -1   3  -4    9.86    0.85
  -1   3  -4    8.36    0.84
   1   3   4    9.60    0.76
   1  -3   4   10.07    0.92
   1  -3   4   10.19    0.70
   1  -3   4   10.36    1.07
   1  -3   4    9.44    1.24
  -1  -3  -4    8.85    0.72
  -1  -3  -4    8.86    1.03
  -1  -3  -4    9.82    0.70
   1   3   5    0.16    0.37
   1   3   5    0.95    0.45
  -1   3  -5    0.53    0.52
  -1   3  -5    0.20    0.51
  -1  -3  -5    1.69    0.84
   1  -3   5    1.93    0.99
   1  -3   5    0.25    0.70
  -1  -3  -5    0.61    0.36
  -1  -3  -5    1.36    0.41
   1   3   6    2.98    0.66
   1   3   6    3.89    0.60
   1   3   6    2.58    0.55
  -1   3  -6    2.90    0.68
   1  -3   6    2.99    0.95
   1  -3   6    2.60    1.13
   1  -3   6    2.09    0.90
  -1  -3  -6    2.30    0.47
  -1  -3  -6    3.47    1.03
   1   3   7    0.47    0.43
  -1   3  -7    0.63    0.70
   1   3   7    1.57    0.47
   1   3   7    1.18    0.42
  -1   3  -7    1.35    0.56
   1  -3   7    2.28    0.81
   1  -3   7    2.99    0.85
  -1  -3  -7    0.14    0.83
  -1  -3  -7    0.79    0.38
   1  -3   7    1.53    1.20
  -1  -3  -7    2.61    0.64
   1   3   8    1.41    0.59
  -1   3  -8    3.33    0.81
  -1   3  -8    3.26    0.76
   1   3   8    3.10    0.54
   1   3   8    3.16    0.63
  -1  -3  -8    1.84    0.50
   1  -3   8    2.47    0.82
  -1  -3  -8    1.56    0.90
   1  -3   8    1.83    1.18
   1  -3   8    4.29    1.15
  -1  -3  -8    3.35    1.18
   1   3   9    3.08    0.62
   1   3   9    2.65    0.61
   1   3   9    2.48    0.66
  -1   3  -9    2.84    0.84
  -1   3  -9    3.32    0.78
  -1  -3  -9    2.13    1.13
   1  -3   9    2.18    1.29
  -1  -3  -9    1.66    0.97
   1  -3   9    3.46    0.82
  -1  -3  -9    3.24    0.56
   1  -3   9    2.24    1.30
   1   3  10    6.44    0.74
  -1   3 -10    6.69    0.83
  -1   3 -10    7.03    0.83
   1   3  10    6.50    0.67
  -1  -3 -10    4.72    0.66
  -1  -3 -10    9.35    1.15
   1  -3  10    8.51    1.90
   1  -3  10    6.60    0.73
  -1  -3 -10   10.97    1.95
   1  -3  10    4.38    1.65
   1   3  11    0.75    0.53
   1   3  11    0.91    0.60
  -1   3 -11    0.19    0.54
  -1   3 -11    2.29    0.74
   1   3  11    0.95    0.53
  -1  -3 -11    0.41    0.46
   1  -3  11   -0.94    1.24
  -1  -3 -11    1.25    1.40
   1  -3  11    2.75    0.69
  -1  -3 -11    1.99    1.45
   1  -3  11    2.39    1.91
   1   3  12    2.72    1.05
   1   3  12    1.45    0.62
   1   3  12    1.88    0.74
  -1  -3 -12    1.13    0.55
  -1   3 -13    8.07    1.26
   1   3  13    6.72    0.75
  -1   3 -13    6.27    1.14
   1   3  13    7.79    0.93
   1  -3  13    5.36    2.12
  -1  -3 -13    6.92    1.99
  -1  -3 -13    5.33    0.72
   1   3  14    0.23    0.66
  -1   3 -14    1.82    0.76
  -1   3 -14    0.96    0.72
   1   3  14   -0.23    0.55
   1  -3  14    2.19    1.80
  -1  -3 -14    0.52    1.61
  -1  -3 -14    2.00    0.63
  -1   3 -15    6.88    1.19
   1   3  15    4.37    0.91
   1   3  15    5.72    0.78
  -1   3 -15    4.97    1.08
   1  -3  15    5.01    2.22
  -1  -3 -15    4.77    2.28
  -1  -3 -15    3.88    0.83
   1   3  16    0.36    0.70
   1   3  16   -0.01    0.60
  -1   3 -16    2.25    0.87
  -1  -3 -16    1.41    0.66
  -1  -3 -16    4.14    2.19
   1  -3  16    1.00    1.61
  -1   4  14    3.36    0.88
   1   4 -14    4.73    0.99
   1  -4 -14    2.19    0.71
   1  -4 -14    4.57    1.86
  -1  -4  14    1.95    1.73
  -1  -4  14    1.91    0.86
  -1   4  13    4.64    0.98
   1   4 -13    7.23    1.26
   1  -4 -13    3.56    0.87
   1  -4 -13    5.90    1.78
  -1  -4  13    5.32    1.23
  -1  -4  13    4.65    2.21
  -1   4  12    3.03    0.92
   1   4 -12    5.16    1.01
   1  -4 -12    3.93    1.63
  -1  -4  12    3.83    1.89
  -1  -4  12    2.86    0.91
   1  -4 -12    3.69    0.86
  -1   4  11    7.14    0.93
   1   4 -11    8.05    0.98
   1  -4 -11    6.91    1.80
  -1  -4  11    8.34    2.34
  -1  -4  11    6.52    1.46
   1  -4 -11    6.07    0.76
  -1   4  10    1.90    0.69
   1   4 -10    2.30    0.79
   1  -4 -10    1.67    1.23
  -1  -4  10    3.08    1.66
   1  -4 -10    2.16    0.67
  -1  -4  10    2.56    1.00
  -1   4   9    0.68    0.72
   1   4  -9    0.83    0.70
   1   4  -9    0.59    0.74
   1  -4  -9   -0.25    1.22
  -1  -4   9    2.18    1.04
   1  -4  -9    0.26    0.51
   1   4  -8    0.13    0.58
   1   4  -8    0.47    0.74
  -1   4   8    0.55    0.56
   1  -4  -8    0.31    0.91
  -1  -4   8    1.69    1.41
  -1  -4   8    0.69    0.97
   1   4  -7    2.48    0.74
   1   4  -7    3.22    0.97
  -1   4   7    2.47    0.68
  -1  -4   7    3.11    1.32
   1  -4  -7    4.53    1.31
  -1  -4   7    1.57    1.28
   1   4  -6    8.50    0.91
  -1   4   6   11.55    0.96
  -1  -4   6   12.22    1.43
   1  -4  -6   10.04    1.26
   1  -4  -6    9.67    0.91
   1   4  -5    0.64    0.53
  -1  -4   5    2.82    0.96
   1  -4  -5    1.09    0.50
   1  -4  -5    0.75    0.40
  -1  -4   5   -1.08    0.94
   1  -4  -5   -0.02    0.71
  -1   4   4   15.77    1.08
   1   4  -4   13.77    1.13
  -1  -4   4   17.43    1.72
   1  -4  -4   15.04    1.43
   1  -4  -4   15.30    1.14
  -1  -4   4   12.92    1.52
  -1   4   3    4.00    0.69
  -1  -4   3    3.37    1.27
   1  -4  -3    3.12    0.65
  -1  -4   3    3.58    1.00
   1  -4  -3    2.86    0.71
  -1  -4   3    3.43    1.24
   1  -4  -3    5.49    1.22
  -1  -4   2    3.41    1.18
  -1  -4   2    0.94    0.76
   1  -4  -2    0.49    0.80
   1  -4  -2    0.73    0.51
   1  -4  -1    1.06    0.43
   1  -4  -1    1.00    0.58
  -1  -4   1    0.57    0.76
   1  -4  -1    0.88    0.76
  -1  -4   1    0.33    0.54
  -1  -4   0    0.74    0.82
   1  -4   0    0.94    0.52
   1  -4   0    1.07    0.54
  -1  -4   0    0.65    0.51
   1  -4   0    0.23    0.70
   1  -4   1    0.51    0.57
  -1  -4  -1    1.38    0.58
   1  -4   1    1.85    1.08
   1  -4   1    0.98    0.76
  -1  -4  -1    1.12    0.50
  -1  -4  -1    0.83    0.75
   1   4   2   10.93    0.93
  -1  -4  -2    8.52    0.85
  -1  -4  -2    9.49    1.14
  -1  -4  -2    9.41    0.89
   1  -4   2   11.37    1.28
  -1  -4  -2   10.05    0.88
   1  -4   2   12.87    1.05
   1   4   3    4.29    0.60
  -1   4  -3    4.94    0.76
   1  -4   3    3.53    1.30
  -1  -4  -3    3.74    0.57
   1  -4   3    7.26    1.54
  -1  -4  -3    5.25    0.61
  -1  -4  -3    4.15    1.20
   1   4   4   -0.17    0.45
  -1   4  -4    0.54    0.69
  -1  -4  -4    0.87    0.47
   1  -4   4    0.58    0.52
  -1  -4  -4    1.57    0.52
   1  -4   4    1.39    1.11
  -1  -4  -4    1.05    0.98
   1  -4   4    0.33    0.99
  -1  -4  -4    1.94    0.51
  -1   4  -5    4.34    0.86
  -1   4  -5    4.31    0.97
   1   4   5    3.72    0.77
  -1  -4  -5    3.97    0.66
  -1  -4  -5    4.43    0.57
   1  -4   5    8.53    1.91
  -1  -4  -5    3.98    0.53
  -1  -4  -5    4.36    1.22
   1   4   6    2.59    0.68
  -1   4  -6    1.95    0.71
  -1   4  -6    2.25    0.82
   1  -4   6    2.20    1.30
  -1  -4  -6    2.37    1.08
  -1  -4  -6    2.28    0.66
  -1  -4  -6    2.82    0.63
  -1  -4  -6    3.53    0.66
   1   4   7    0.67    0.54
  -1   4  -7    1.53    0.63
  -1   4  -7    1.16    0.73
  -1  -4  -7    2.26    0.71
  -1  -4  -7    0.72    0.49
   1  -4   7    1.47    1.32
   1  -4   7    1.29    0.51
  -1  -4  -7    1.21    1.02
   1   4   8    9.66    0.88
  -1   4  -8   11.43    1.05
  -1   4  -8    8.97    0.96
  -1  -4  -8   10.62    1.38
  -1  -4  -8    8.20    0.79
   1  -4   8   14.05    2.46
   1   4   9    3.94    0.73
   1   4   9    3.30    0.85
  -1   4  -9    4.80    1.02
   1   4   9    3.23    0.74
  -1  -4  -9    3.26    1.32
  -1  -4  -9    2.38    1.28
  -1  -4  -9    4.58    0.74
  -1   4 -10    7.08    1.12
   1   4  10    4.59    0.92
  -1   4 -10    7.92    0.96
   1   4  10    5.30    0.77
  -1  -4 -10    6.90    0.70
  -1  -4 -10    5.28    1.64
   1  -4  10    9.08    2.28
  -1   4 -11    2.12    0.84
  -1   4 -11   -0.68    0.74
   1   4  11    0.35    0.57
  -1  -4 -11    0.48    1.25
  -1  -4 -11    0.64    0.61
   1  -4  11    2.56    1.93
   1   4  12    5.96    1.07
  -1   4 -12    5.28    1.32
  -1   4 -12    6.85    1.25
   1  -4  12    9.51    2.74
  -1  -4 -12    7.77    2.00
   1   4  13    2.18    0.70
  -1   4 -13    1.00    0.78
  -1  -4 -13    1.34    1.45
   1  -4  13    3.26    1.95
   1   4  14    9.42    1.13
  -1   4 -14    9.89    1.11
   1  -4  14    6.34    2.53
  -1  -4 -14    8.58    2.36
  -1  -4 -14    6.41    0.84
   1   5 -10    0.66    0.68
  -1  -5  10    0.29    1.65
  -1  -5  10   -0.15    1.18
   1  -5 -10   -0.61    0.69
   1  -5 -10    1.22    1.18
   1   5  -9    8.09    0.99
   1  -5  -9    7.83    1.94
   1  -5  -9    6.82    1.08
  -1  -5   9    9.98    1.84
  -1  -5   9   15.45    3.12
   1   5  -8    0.20    0.76
   1  -5  -8    0.57    0.98
  -1  -5   8    1.47    1.62
  -1  -5   8    4.42    1.35
   1  -5  -8    1.59    0.62
   1   5  -7    2.02    0.75
  -1  -5   7    1.13    0.97
   1  -5  -7    1.79    0.66
   1  -5  -7    3.42    1.04
   1  -5  -7    1.68    1.13
  -1  -5   7    1.16    1.25
  -1  -5   7    4.10    2.01
   1   5  -6    1.30    0.88
   1  -5  -6    3.33    1.30
  -1  -5   6    3.26    1.45
  -1  -5   6    1.73    0.96
   1  -5  -6    0.70    0.62
  -1  -5   6    2.56    1.59
  -1  -5   5   -0.01    0.85
   1  -5  -5    1.52    0.59
  -1  -5   5    1.07    1.23
   1  -5  -5    0.84    1.09
  -1  -5   5    2.68    1.50
  -1  -5   4    0.31    0.88
  -1  -5   4    2.53    1.23
   1  -5  -4    1.39    1.06
   1  -5  -4    1.71    0.72
  -1  -5   4    1.51    1.28
  -1  -5   3    9.40    1.78
   1  -5  -3    6.52    0.86
  -1  -5   3    7.45    0.93
  -1  -5   3    9.21    2.02
  -1  -5   3   10.44    2.06
  -1  -5   2    1.05    0.98
   1  -5  -2    2.45    0.81
   1  -5  -2    1.16    1.07
  -1  -5   2    1.85    1.39
  -1  -5   2    0.87    0.64
  -1  -5   2   -0.84    0.97
   1  -5  -1    3.04    1.26
  -1  -5   1    2.84    1.36
  -1  -5   1    2.60    1.23
  -1  -5   1    2.53    0.81
   1  -5  -1    3.54    1.44
   1  -5  -1    2.51    0.79
  -1  -5   0    0.00    0.77
   1  -5   0    1.08    0.93
  -1  -5   0   -0.26    0.65
   1  -5   0    1.11    1.18
   1  -5   0    1.57    0.72
  -1  -5  -1    1.24    0.76
   1  -5   1    1.78    1.26
   1  -5   1    0.71    0.70
   1  -5   1    0.52    0.80
  -1  -5  -1    1.33    0.97
  -1  -5  -2    1.84    1.09
   1  -5   2    1.58    0.93
   1  -5   2    4.94    1.65
  -1  -5  -2    2.85    0.78
   1  -5   2    1.36    1.34
   1  -5   2    1.74    0.72
   1   5   3    5.17    0.99
   1  -5   3    7.87    1.95
   1  -5   3    6.96    1.48
   1  -5   3    8.36    1.37
  -1  -5  -3    6.23    0.79
   1  -5   3    8.91    1.80
   1   5   4   17.78    1.39
   1  -5   4   21.80    2.30
   1  -5   4   19.43    1.59
  -1  -5  -4   17.24    1.33
  -1  -5  -4   19.90    1.89
   1  -5   4   16.14    1.81
   1  -5   4   18.35    1.72
   1   5   5    6.45    0.80
  -1  -5  -5    6.79    1.01
   1  -5   5    6.26    1.92
   1  -5   5    5.99    1.52
  -1  -5  -5    5.92    1.57
   1  -5   5   11.34    1.97
  -1  -5  -6    3.68    1.27
   1  -5   6    3.39    1.33
  -1   5  -7    6.20    1.22
   1  -5   7    3.15    1.85
   1  -5   7    5.06    1.45
  -1  -5  -7    3.01    0.82
  -1  -5  -7    4.81    1.54
  -1   5  -8    1.81    0.78
  -1   5  -8    1.79    0.92
  -1  -5  -8    0.48    1.21
   1  -5   8    0.90    1.26
  -1  -5  -8    1.45    0.80
   1  -5   8    2.94    1.65
  -1   5  -9    1.72    0.79
  -1   5  -9    0.41    0.88
  -1  -5  -9    1.72    1.21
   1  -5   9    4.32    1.88
   1  -5   9    2.75    1.29
  -1   5 -10    3.37    0.96
  -1   5 -10    2.84    1.17
  -1  -5 -10    1.69    1.27
   1  -5  10    3.03    1.85
   1  -5  10    1.72    1.20
  -1  -6   3    2.21    0.86
   1  -6  -2    9.07    1.06
  -1  -6   2    8.42    1.12
   1  -6  -2   11.65    2.28
   1  -6  -2    6.57    1.88
  -1  -6   2   10.79    2.29
  -1  -6   2   11.09    2.81
  -1  -6   2   16.18    2.97
  -1  -6   1    3.10    1.71
   1  -6  -1    3.99    1.56
  -1  -6   1    2.94    1.69
   1  -6  -1    1.70    1.00
  -1  -6   1    3.57    1.49
  -1  -6   1    1.06    0.88
   1  -6  -1    4.95    1.55
   1  -6   0    1.42    1.83
   1  -6   0   -0.87    0.90
  -1  -6   0    0.88    0.72
  -1  -6   0    3.71    1.38
  -1  -6   0    5.61    1.99
   1  -6   0    0.76    1.71
   1  -6   1    9.36    1.41
  -1  -6  -1    8.99    2.25
  -1  -6  -1    8.20    0.98
  -1  -6  -1   15.65    2.92
  -1  -6  -1    8.16    1.85
   1  -6   1    6.10    2.00
   1  -6   1    7.21    2.21
   1  -6   1    7.62    1.41
   1  -6   2    1.59    1.61
   1  -6   2   -0.09    1.00
  -1  -6  -2    2.80    1.32
   1  -6   2    2.60    0.79
  -1  -6  -2    2.11    0.78
   1  -6   2    1.05    1.59
  -2   0  18    5.84    1.69
   2   0 -18    3.24    2.25
   2   0 -18    6.33    1.11
  -2   0  17    1.64    0.70
  -2   0  17    1.92    1.20
   2   0 -17    4.28    1.97
   2   0 -16    1.41    0.61
  -2   0  16    0.92    1.41
  -2   0  16    1.10    0.52
   2   0 -16    1.33    1.37
  -2   0  15    0.92    0.54
  -2   0  15    2.29    1.28
   2   0 -15    3.87    1.62
  -2   0  14    0.54    0.48
  -2   0  14    3.11    1.19
   2   0 -14    2.14    1.45
   2   0 -14    1.20    0.60
   2   0 -13    0.97    0.61
   2   0 -13    2.31    1.62
  -2   0  13    1.73    1.28
  -2   0  13    0.30    0.39
  -2   0  12  127.97    7.30
  -2   0  12  147.02    7.17
   2   0 -12  130.04    7.58
  -2   0  12  125.71    7.42
   2   0 -11    1.60    1.17
   2   0 -11    0.17    0.57
  -2   0  11    0.60    0.48
   2   0 -11    0.53    0.81
  -2   0  11    0.20    0.58
  -2   0  11    2.24    1.06
   2   0 -11    0.86    0.48
  -2   0  10    8.73    0.98
   2   0 -10   11.25    0.95
  -2   0  10   12.56    0.99
   2   0 -10   11.53    1.40
   2   0 -10   13.04    1.24
  -2   0  10   11.81    1.23
   2   0 -10   11.36    1.14
  -2   0  10   10.82    0.81
  -2   0   9   -0.18    0.35
   2   0  -9    0.51    0.37
   2   0  -9    1.65    0.68
   2   0  -9    0.59    0.98
  -2   0   9    0.64    0.43
  -2   0   9    0.03    0.49
  -2   0   9    1.04    0.85
   2   0  -8   24.96    1.75
   2   0  -8   25.14    1.89
  -2   0   8   29.14    1.71
  -2   0   8   29.48    1.67
   2   0  -8   26.86    1.61
  -2   0   8   24.48    1.78
   2   0  -8   24.69    1.59
  -2   0   8   26.09    1.55
  -2   0   7    0.81    0.38
   2   0  -7   -0.11    0.33
  -2   0   7    0.67    0.79
   2   0  -7    0.83    0.58
  -2   0   7    0.19    0.30
  -2   0   7    0.16    0.41
   2   0  -7    0.54    0.37
   2   0  -7    0.51    0.80
   2   0  -6   47.29    2.59
  -2   0   6   45.41    2.47
  -2   0   6   38.78    2.59
   2   0  -6   42.37    2.55
   2   0  -6   44.10    2.45
   2   0  -6   44.59    2.46
  -2   0   6   46.55    2.43
  -2   0   6   42.54    2.46
  -2   0   5    0.67    0.36
  -2   0   5    1.81    0.71
   2   0  -5    0.37    0.33
   2   0  -5    0.29    0.34
  -2   0   5   -0.28    0.27
   2   0  -5    0.64    0.53
  -2   0   4    3.68    0.45
  -2   0   4    3.95    0.43
   2   0  -4    4.85    0.49
  -2   0   4    4.85    0.43
   2   0  -4    4.37    0.45
  -2   0   3   -0.35    0.28
   2   0  -3   -0.04    0.36
  -2   0   3   -0.12    0.28
   2   0  -3    0.32    0.32
  -2   0   3    0.40    0.49
   2   0  -3    0.09    0.32
   2   0  -2   88.51    4.62
  -2   0   2   87.50    4.62
   2   0  -2   87.89    4.64
  -2   0   2   87.41    4.63
  -2   0   1   -0.24    0.12
   2   0  -1    0.20    0.15
  -2   0   1    0.21    0.25
   2   0  -1    0.02    0.20
   2   0  -1   -0.23    0.15
   2   0  -1   -0.04    0.12
  -2   0   1   -0.11    0.15
  -2   0   0  123.68    6.89
   2   0   0  138.56    6.87
   2   0   0  133.88    6.86
  -2   0  -1   -0.59    0.51
   2   0   1   -0.71    0.54
  -2   0  -1    0.20    0.29
   2   0   1   -0.02    0.27
  -2   0  -2   36.59    2.14
  -2   0  -2   39.69    2.06
   2   0   2   39.18    2.05
   2   0   2   38.24    2.13
  -2   0  -2   40.27    2.04
  -2   0  -3   -0.06    0.25
  -2   0  -3    0.51    0.63
   2   0   3    0.37    0.21
   2   0   3    0.14    0.94
  -2   0  -3   -0.39    1.03
   2   0   3    0.51    0.55
   2   0   4  678.22   35.37
   2   0   4  719.06   35.28
   2   0   4  600.99   35.46
  -2   0  -4  745.64   35.30
  -2   0  -4  623.83   35.38
   2   0   4  712.90   35.25
  -2   0  -5    0.34    0.27
  -2   0  -5    0.63    0.69
   2   0   5    1.30    0.74
   2   0   5    0.78    0.95
  -2   0  -5    0.46    1.10
   2   0   5    0.33    0.27
   2   0   5   -0.08    0.24
  -2   0  -6   21.03    1.54
  -2   0  -6   22.71    1.32
   2   0   6   22.62    1.27
  -2   0  -6   18.91    1.79
   2   0   6   23.78    1.68
   2   0   6   23.29    1.56
   2   0   6   24.00    1.34
  -2   0  -7    1.56    1.24
   2   0   7   -0.18    0.84
   2   0   7    0.40    0.31
  -2   0  -7    0.13    0.30
   2   0   7   -0.02    0.22
   2   0   7    1.78    0.85
  -2   0  -7    0.42    0.74
   2   0   8   91.06    4.95
   2   0   8   85.31    4.99
  -2   0  -8   93.24    4.74
   2   0   8   86.39    4.75
   2   0   8   84.32    4.68
  -2   0  -9    1.52    1.20
   2   0   9    1.61    0.95
  -2   0  -9    1.59    0.92
   2   0  10   31.23    1.77
   2   0  10   31.31    2.11
   2   0  10   30.00    1.86
  -2   0 -10   29.62    1.81
   2   0  11    0.79    0.40
   2   0  11    0.24    0.84
   2   0  11    0.15    0.81
  -2   0 -11    3.08    1.49
   2   0  12    3.02    0.96
  -2   0 -12    2.02    0.61
   2   0  12    2.39    0.57
  -2   0 -12    3.84    1.46
  -2   0 -13    1.61    0.60
   2   0  13    1.86    1.03
   2   0  13    1.20    0.53
  -2   0 -13    2.27    1.48
  -2   0 -14   15.80    1.90
  -2   0 -14   14.36    1.17
   2   0  14   12.96    1.03
   2   0  14   16.90    1.52
  -2   0 -15    3.52    1.74
   2   0  15    2.35    1.14
   2   0  16    1.24    0.57
  -2   0 -16    0.78    0.59
  -2   0 -16    5.48    2.07
   2   0  16    2.29    1.20
  -2   0 -17    2.36    1.80
   2   0  17    1.68    1.29
  -2   0 -18    2.65    0.79
   2   0  18    0.61    1.15
   2   0  18    0.82    0.63
  -2   0 -18    2.44    2.32
  -2   1  18    2.00    1.27
   2   1 -18    1.57    0.78
  -2   1  18    0.41    0.59
   2  -1 -18    1.71    0.74
  -2  -1  18    3.72    1.63
   2  -1 -18    6.65    3.03
  -2  -1  18    1.94    0.69
   2   1 -17    4.66    1.78
   2   1 -17    2.33    0.81
  -2   1  17    1.97    0.76
  -2   1  17    4.53    1.31
  -2  -1  17    5.14    1.99
  -2  -1  17    2.71    0.69
   2  -1 -17    7.53    2.32
   2   1 -16    7.32    1.32
  -2   1  16    7.02    1.29
   2   1 -16    5.74    1.82
   2  -1 -16    6.63    1.09
  -2  -1  16    4.54    0.60
   2  -1 -16    3.59    1.98
  -2   1  15   12.29    1.21
  -2   1  15   11.94    1.03
   2   1 -15   11.08    1.08
  -2  -1  15   15.08    1.84
  -2  -1  15   10.36    1.17
   2  -1 -15    9.38    0.99
  -2  -1  15    9.17    0.90
   2  -1 -15   11.12    2.40
  -2   1  14    6.90    0.99
   2   1 -14    6.41    0.81
  -2   1  14    8.48    0.80
  -2  -1  14    6.15    1.74
  -2  -1  14    6.45    0.68
   2  -1 -14    7.95    2.21
   2  -1 -14    6.30    0.82
  -2  -1  14    5.45    1.10
   2   1 -13   15.06    1.50
  -2   1  13   15.35    1.36
   2   1 -13   19.09    1.34
  -2   1  13   18.57    1.27
   2  -1 -13   17.72    1.98
  -2  -1  13   19.93    1.22
  -2  -1  13   17.54    1.78
   2  -1 -13   16.69    1.28
  -2  -1  13   16.58    1.48
  -2   1  12    4.68    0.61
  -2   1  12    6.39    0.85
   2   1 -12    6.91    1.00
   2   1 -12    7.05    0.75
   2  -1 -12    7.00    1.37
  -2  -1  12    6.00    1.62
   2  -1 -12   10.12    1.88
   2  -1 -12    5.76    0.71
  -2   1  11    6.58    0.79
   2   1 -11    6.66    1.12
   2   1 -11    4.68    0.83
  -2   1  11    5.54    0.62
  -2  -1  11    6.75    1.49
  -2  -1  11    4.87    0.58
   2  -1 -11    5.32    1.15
   2  -1 -11    5.16    0.84
  -2   1  10    1.86    0.80
  -2   1  10    1.67    0.52
   2   1 -10    3.16    0.70
  -2   1  10    1.68    0.76
  -2   1  10    2.87    0.63
   2   1 -10    2.84    0.93
   2  -1 -10    2.50    0.86
  -2  -1  10    2.71    1.20
  -2  -1  10    1.65    0.49
   2  -1 -10    2.28    0.56
   2  -1 -10    1.61    0.99
  -2   1   9    7.71    0.71
  -2   1   9    8.45    0.80
   2   1  -9    8.47    0.92
  -2   1   9    7.18    0.67
  -2   1   9    6.34    0.80
  -2  -1   9    8.12    0.66
   2  -1  -9    6.29    0.67
   2  -1  -9    7.83    0.86
   2  -1  -9    6.32    0.65
   2  -1  -9    6.92    0.96
  -2  -1   9    9.73    1.56
   2   1  -8    3.46    0.85
  -2   1   8    3.19    0.55
  -2   1   8    3.23    0.46
  -2   1   8    3.85    0.66
  -2   1   8    3.33    0.81
   2   1  -8    3.65    0.66
   2  -1  -8    3.88    0.83
  -2  -1   8    3.52    0.63
  -2  -1   8    3.71    1.08
   2  -1  -8    4.35    0.97
  -2  -1   8    3.31    0.59
   2  -1  -8    3.49    0.60
   2  -1  -8    2.72    0.60
  -2   1   7   16.47    1.14
  -2   1   7   19.35    1.15
   2   1  -7   18.78    1.31
  -2   1   7   18.32    1.15
  -2   1   7   18.26    1.28
   2   1  -7   18.43    1.18
   2  -1  -7   18.17    1.13
   2  -1  -7   17.13    1.16
  -2  -1   7   19.19    1.47
   2  -1  -7   17.52    1.31
   2  -1  -7   16.57    1.23
  -2  -1   7   17.64    1.18
  -2   1   6   20.46    1.37
  -2   1   6   20.73    1.24
   2   1  -6   21.07    1.42
   2   1  -6   21.28    1.28
  -2   1   6   20.52    1.23
  -2   1   6   20.73    1.25
   2  -1  -6   20.92    1.39
  -2  -1   6   20.65    1.27
   2  -1  -6   20.36    1.23
  -2  -1   6   21.55    1.54
   2  -1  -6   17.85    1.29
  -2  -1   6   20.16    1.29
   2  -1  -6   20.07    1.26
   2   1  -5    0.23    0.33
   2   1  -5    1.33    0.64
  -2   1   5    0.26    0.27
  -2   1   5   -0.15    0.44
  -2   1   5   -0.09    0.26
  -2  -1   5    0.54    0.72
   2  -1  -5    0.56    0.53
  -2  -1   5    0.75    0.36
   2  -1  -5   -0.49    0.29
  -2  -1   5   -0.41    0.33
  -2  -1   5   -0.01    0.43
   2  -1  -5    0.18    0.28
  -2   1   4    6.93    0.54
   2   1  -4    7.47    0.75
   2   1  -4    6.91    0.57
  -2   1   4    6.53    0.53
  -2  -1   4    7.70    0.78
  -2  -1   4    6.98    0.87
   2  -1  -4    6.67    0.56
  -2  -1   4    7.23    0.59
   2  -1  -4    7.07    0.51
   2  -1  -4    6.63    0.67
  -2  -1   4    6.59    0.57
  -2   1   3   11.86    0.77
   2   1  -3   11.93    0.79
  -2   1   3   12.71    0.78
   2   1  -3   14.34    1.05
  -2  -1   3   11.12    1.00
   2  -1  -3   11.49    0.84
   2  -1  -3   11.90    0.89
   2  -1  -3   13.23    0.77
   2  -1  -3   11.18    0.79
  -2  -1   3   11.91    0.82
  -2  -1   3   12.05    0.81
   2   1  -2    1.73    0.42
  -2   1   2    2.10    0.50
   2   1  -2    2.65    0.40
   2   1  -2    1.47    0.69
  -2   1   2    2.42    0.37
  -2   1   2    1.74    0.38
   2  -1  -2    1.78    0.40
  -2  -1   2    2.34    0.38
  -2  -1   2    2.23    0.43
  -2  -1   2    1.27    0.72
   2  -1  -2    1.60    0.29
   2  -1  -2    1.54    0.49
   2   1  -1    3.38    0.39
  -2   1   1    3.17    0.46
  -2   1   1    2.97    0.56
   2   1  -1    3.18    0.50
  -2  -1   1    3.00    0.45
   2  -1  -1    2.72    0.48
   2  -1  -1    3.28    0.60
  -2  -1   1    3.60    0.49
  -2  -1   1    3.35    0.40
  -2  -1   1    3.59    0.77
   2   1   0    0.59    0.23
   2   1   0    0.20    0.30
  -2   1   0    0.43    0.34
  -2   1   0    0.34    0.23
  -2   1   0    0.40    0.46
   2  -1   0    0.26    0.20
   2  -1   0    0.41    0.46
  -2  -1   0    0.53    0.21
  -2  -1   0    0.71    0.42
  -2  -1   0    0.22    0.27
   2  -1   0    0.63    0.44
   2  -1   0    0.63    0.38
   2   1   1   40.54    2.27
  -2   1  -1   41.40    2.31
  -2   1  -1   42.82    2.25
   2  -1   1   42.48    2.25
  -2  -1  -1   39.05    2.21
   2  -1   1   38.98    2.30
   2  -1   1   40.01    2.14
  -2  -1  -1   39.70    2.28
   2  -1   1   39.68    2.20
  -2   1  -2  398.71   22.17
   2   1   2  453.34   22.09
   2   1   2  431.73   22.18
  -2   1  -2  457.96   22.13
  -2   1  -2  415.35   22.09
   2  -1   2  409.67   22.08
  -2  -1  -2  430.79   22.08
  -2  -1  -2  426.91   22.08
  -2  -1  -2  437.68   22.19
   2  -1   2  388.58   22.18
   2   1   3  236.95   12.20
  -2   1  -3  225.19   12.21
   2   1   3  234.99   12.08
   2   1   3  240.52   12.08
  -2   1  -3  228.96   12.09
  -2  -1  -3  246.12   12.24
   2  -1   3  220.08   12.23
  -2  -1  -3  232.29   12.07
   2  -1   3  218.26   12.08
  -2  -1  -3  231.21   12.08
   2   1   4   10.99    0.89
  -2   1  -4   11.27    0.78
   2   1   4   10.91    0.76
   2   1   4   11.70    0.74
  -2   1  -4   11.24    0.97
   2  -1   4   11.44    0.76
   2  -1   4    9.19    1.02
  -2  -1  -4   11.11    1.02
   2  -1   4    9.55    0.96
  -2  -1  -4   11.20    0.80
  -2  -1  -4   10.68    0.70
  -2   1  -5   15.82    1.30
   2   1   5   17.94    1.16
   2   1   5   17.72    1.12
   2   1   5   20.32    1.34
  -2   1  -5   18.17    1.37
  -2   1  -5   20.13    1.19
   2   1   5   19.83    1.16
   2  -1   5   20.39    1.18
  -2  -1  -5   20.07    1.46
   2  -1   5   19.03    1.50
  -2  -1  -5   20.70    1.14
  -2  -1  -5   20.68    1.27
   2   1   6    4.83    0.93
   2   1   6    2.98    0.39
  -2   1  -6    3.95    0.58
  -2   1  -6    4.79    1.18
  -2   1  -6    5.07    0.96
   2   1   6    3.62    0.42
   2  -1   6    5.29    1.14
  -2  -1  -6    3.17    0.73
   2  -1   6    4.44    1.05
   2  -1   6    4.08    0.46
  -2  -1  -6    2.74    0.36
  -2  -1  -6    4.89    1.19
  -2  -1  -6    3.24    0.39
   2   1   7    9.91    1.02
  -2   1  -7    9.78    1.19
   2   1   7   10.64    0.75
   2   1   7    9.18    0.71
  -2   1  -7    8.68    1.17
   2   1   7   11.81    0.89
  -2   1  -7   11.26    0.82
  -2  -1  -7    9.59    0.70
   2  -1   7    8.60    1.09
   2  -1   7   10.22    0.82
  -2  -1  -7   10.95    1.29
  -2  -1  -7    9.49    0.90
  -2  -1  -7   10.17    0.69
   2   1   8    9.50    0.85
  -2   1  -8    9.98    1.16
   2   1   8    8.45    0.70
  -2   1  -8    9.22    0.78
  -2   1  -8    9.68    0.77
  -2   1  -8    8.59    0.97
   2   1   8    7.67    0.88
  -2  -1  -8    9.04    0.67
  -2  -1  -8    8.59    0.94
   2  -1   8    9.79    1.52
   2  -1   8    7.42    1.15
  -2  -1  -8   11.68    1.82
   2  -1   8    9.49    0.75
   2  -1   8    8.69    0.59
   2   1   9    7.36    0.87
  -2   1  -9    8.05    0.72
  -2   1  -9    7.69    1.43
   2   1   9    7.85    0.67
  -2   1  -9    8.17    0.77
   2   1   9    7.07    0.81
  -2  -1  -9   11.48    1.90
  -2  -1  -9    7.18    0.62
  -2  -1  -9    6.62    1.32
   2  -1   9   10.37    1.19
   2  -1   9    6.65    0.53
  -2  -1  -9    7.68    0.62
   2  -1   9    9.10    1.92
   2  -1   9    7.29    0.78
  -2   1 -10    8.21    1.49
  -2   1 -10    5.86    0.68
  -2   1 -10    6.20    0.86
   2   1  10    6.57    0.82
   2   1  10    5.42    0.63
   2  -1  10    7.43    1.56
  -2  -1 -10    7.50    1.31
   2  -1  10    4.61    0.47
  -2  -1 -10    5.96    0.59
  -2  -1 -10    6.94    1.89
  -2  -1 -10    5.40    0.57
  -2   1 -11   10.91    1.35
  -2   1 -11   10.73    0.89
  -2   1 -11    8.44    0.89
   2   1  11    8.48    0.78
   2   1  11    9.65    1.47
   2  -1  11    8.72    0.67
  -2  -1 -11    9.58    0.79
  -2  -1 -11   10.92    2.10
   2  -1  11    6.66    1.47
   2  -1  11    9.52    1.28
   2   1  12   14.22    1.17
  -2   1 -12    9.57    1.98
   2   1  12   12.04    0.96
  -2   1 -12    9.47    1.05
  -2   1 -12   12.80    1.03
   2  -1  12   14.05    1.54
  -2  -1 -12   15.02    2.67
   2  -1  12    8.66    2.06
   2  -1  12   11.28    0.83
  -2   1 -13    1.36    1.49
   2   1  13    1.04    0.54
  -2   1 -13    1.63    0.63
   2   1  13    1.56    0.90
  -2   1 -13    0.44    0.81
  -2  -1 -13    2.82    1.69
   2  -1  13    0.26    0.42
   2  -1  13    1.26    1.30
  -2  -1 -13    0.80    0.55
   2   1  14   13.77    1.09
  -2   1 -14   14.70    1.77
  -2   1 -14   14.45    1.21
  -2   1 -14   11.75    1.21
  -2  -1 -14   15.19    2.79
  -2  -1 -14   13.50    1.07
   2  -1  14   14.84    1.71
   2  -1  14   12.25    0.98
   2   1  15    5.44    1.31
   2   1  15    5.85    0.79
  -2   1 -15    5.46    1.06
  -2   1 -15   10.48    2.08
  -2  -1 -15    5.22    2.26
   2  -1  15    4.92    0.62
  -2  -1 -15    4.82    0.83
   2  -1  15    5.78    2.09
  -2   1 -16    5.87    1.22
   2   1  16    9.14    1.52
  -2   1 -16    9.26    2.01
   2   1  16    7.35    0.87
   2  -1  16    5.11    1.88
  -2  -1 -16    5.73    0.96
  -2  -1 -16    9.20    2.68
   2  -1  16    5.69    0.79
   2   1  17    2.63    0.89
  -2   1 -17    2.87    0.87
  -2   1 -17    4.87    1.97
   2  -1  17    6.21    2.13
  -2  -1 -17    6.76    2.59
  -2  -1 -17    2.94    0.90
   2  -1  17    3.05    0.78
   2   1  18   15.60    1.31
  -2   1 -18   14.57    1.29
  -2   1 -18    9.72    2.66
   2  -1  18   10.91    2.52
   2  -1  18   13.36    1.10
  -2  -1 -18   10.82    3.04
   2   2 -17    5.99    1.36
  -2   2  17    6.29    1.12
  -2   2  17    6.70    1.13
  -2  -2  17    5.18    0.87
   2  -2 -17    5.35    1.17
   2  -2 -17    5.37    2.54
  -2  -2  17    6.82    2.11
   2   2 -16    3.40    0.94
  -2   2  16    3.58    0.94
  -2   2  16    2.93    0.87
  -2  -2  16    1.45    1.86
   2  -2 -16    2.59    0.77
   2  -2 -16    2.73    2.19
  -2  -2  16    3.36    0.72
  -2   2  15    1.85    0.82
   2   2 -15    1.73    0.71
  -2   2  15    0.33    0.52
  -2  -2  15    0.64    0.53
   2  -2 -15    0.79    0.60
   2  -2 -15    1.02    1.67
  -2  -2  15    2.99    1.67
  -2   2  14    3.08    0.83
  -2   2  14    4.91    0.91
  -2  -2  14    3.15    0.76
  -2  -2  14    1.61    2.14
   2  -2 -14    2.75    1.56
   2  -2 -14    3.28    0.78
  -2   2  13    1.34    0.54
   2   2 -13    1.15    0.68
  -2   2  13    1.28    0.70
   2  -2 -13    1.29    1.20
  -2  -2  13    1.20    0.53
   2  -2 -13    0.01    1.12
   2  -2 -13    0.99    0.54
  -2  -2  13    2.57    1.44
  -2   2  12   47.23    2.73
   2   2 -12   44.73    2.87
  -2   2  12   45.52    2.82
  -2  -2  12   49.70    3.48
   2  -2 -12   51.22    3.22
   2  -2 -12   47.94    2.82
   2  -2 -12   49.46    3.32
   2   2 -11   12.04    1.06
  -2   2  11   13.98    0.98
  -2   2  11   12.99    1.02
   2  -2 -11   12.10    1.07
  -2  -2  11   11.37    0.99
   2  -2 -11   12.77    1.26
  -2  -2  11   13.56    1.59
   2  -2 -11   13.79    1.43
  -2   2  10    1.70    0.54
   2   2 -10    1.73    0.59
  -2   2  10    1.54    0.53
   2  -2 -10    1.71    0.78
   2  -2 -10    0.33    0.80
  -2  -2  10    1.60    1.04
   2  -2 -10    0.57    0.48
  -2  -2  10    2.64    0.74
  -2   2   9    0.98    0.45
   2   2  -9    0.73    0.52
  -2   2   9    0.64    0.43
  -2  -2   9   -0.22    0.88
  -2  -2   9    0.89    0.57
   2  -2  -9    1.19    0.46
   2  -2  -9   -0.19    0.69
  -2   2   8    3.54    0.63
  -2   2   8    2.49    0.33
   2   2  -8    2.15    0.62
  -2   2   8    2.61    0.55
  -2  -2   8    3.61    1.11
  -2  -2   8    3.20    0.77
   2  -2  -8    2.03    0.83
   2  -2  -8    3.01    0.58
   2   2  -7    2.21    0.66
  -2   2   7    0.70    0.36
   2  -2  -7    1.24    0.43
  -2  -2   7    0.36    0.48
   2  -2  -7    1.63    0.80
  -2  -2   7    1.73    0.64
   2   2  -6    0.36    0.40
  -2   2   6    0.46    0.31
  -2   2   6    0.69    0.39
   2   2  -6    0.76    0.71
   2  -2  -6    0.01    0.61
  -2  -2   6    0.91    0.39
   2  -2  -6    0.31    0.28
   2  -2  -6    0.66    0.37
   2  -2  -6    0.16    0.46
  -2  -2   6    0.55    0.62
  -2  -2   6    0.75    0.43
  -2  -2   6    0.74    0.84
   2   2  -5   34.41    2.18
  -2   2   5   34.90    1.99
  -2   2   5   33.09    1.97
   2   2  -5   33.28    1.98
   2  -2  -5   33.67    2.16
   2  -2  -5   34.08    1.95
   2  -2  -5   34.17    2.08
   2  -2  -5   31.83    1.94
  -2  -2   5   35.48    2.30
  -2  -2   5   34.50    2.17
  -2  -2   5   35.58    2.07
  -2   2   4    0.20    0.36
   2   2  -4    0.73    0.38
   2   2  -4    2.09    0.76
  -2   2   4    0.95    0.37
   2   2  -4    0.61    0.38
   2  -2  -4    0.37    0.46
  -2  -2   4    0.91    0.38
   2  -2  -4    1.67    0.70
   2  -2  -4    1.10    0.39
  -2  -2   4    1.82    0.50
   2  -2  -4    1.03    0.35
  -2  -2   4    0.26    0.67
  -2   2   3   25.19    1.46
  -2   2   3   25.62    1.48
   2   2  -3   24.45    1.46
   2   2  -3   25.60    1.45
  -2  -2   3   24.95    1.46
   2  -2  -3   24.42    1.56
   2  -2  -3   24.84    1.45
   2  -2  -3   24.77    1.64
   2  -2  -3   24.18    1.46
  -2  -2   3   23.09    1.44
  -2  -2   3   24.19    1.69
  -2  -2   3   24.04    1.52
  -2   2   2   -0.36    0.28
  -2   2   2    0.68    0.38
   2   2  -2    0.33    0.38
   2   2  -2    0.24    0.35
   2  -2  -2   -0.29    0.42
  -2  -2   2    0.22    0.29
  -2  -2   2   -0.19    0.66
   2  -2  -2    0.56    0.38
  -2  -2   2    0.32    0.33
   2  -2  -2    0.07    0.27
  -2   2   1    0.89    0.53
  -2   2   1    0.55    0.30
   2   2  -1    0.23    0.30
   2   2  -1    0.65    0.38
   2  -2  -1    0.22    0.29
   2  -2  -1    0.54    0.56
   2  -2  -1    0.21    0.24
  -2  -2   1    0.56    0.41
  -2  -2   1    0.08    0.44
  -2  -2   1    0.60    0.31
   2  -2  -1    0.65    0.42
  -2  -2   1    1.33    0.41
  -2   2   0    9.79    0.69
  -2   2   0    9.90    0.83
   2   2   0    9.88    0.68
   2   2   0   10.39    0.77
   2  -2   0   10.60    0.88
  -2  -2   0   10.69    0.85
  -2  -2   0   10.08    0.68
   2  -2   0   11.47    0.82
  -2  -2   0   11.74    0.76
   2  -2   0   11.36    0.76
   2  -2   0   10.25    0.68
   2  -2   0   10.91    0.72
  -2  -2   0   10.19    0.78
  -2   2  -1   45.90    2.46
   2   2   1   43.45    2.40
  -2  -2  -1   37.24    2.29
   2  -2   1   43.08    2.52
   2  -2   1   39.17    2.42
  -2  -2  -1   43.09    2.36
   2  -2   1   43.32    2.31
   2  -2   1   43.23    2.37
   2  -2   1   42.67    2.37
  -2  -2  -1   42.16    2.34
  -2  -2  -1   44.18    2.38
  -2  -2  -1   44.02    2.50
   2   2   2   40.47    2.40
  -2   2  -2   38.84    2.27
   2   2   2   40.61    2.27
  -2   2  -2   41.33    2.34
   2  -2   2   37.99    2.31
   2  -2   2   41.49    2.29
   2  -2   2   38.55    2.26
  -2  -2  -2   41.05    2.25
  -2  -2  -2   39.59    2.25
   2  -2   2   41.05    2.46
   2  -2   2   40.83    2.19
  -2  -2  -2   42.14    2.43
   2   2   3    8.08    0.64
  -2   2  -3   10.12    0.78
   2   2   3    8.82    0.83
  -2   2  -3    6.71    0.66
   2  -2   3    8.70    0.96
  -2  -2  -3    8.75    0.64
  -2  -2  -3    8.21    0.83
   2  -2   3    7.77    0.67
  -2  -2  -3    8.58    0.62
   2  -2   3    9.77    0.75
   2  -2   3    8.45    0.57
   2  -2   3    7.90    0.81
  -2  -2  -3    8.63    0.62
   2   2   4    1.01    0.39
   2   2   4    1.08    0.60
  -2   2  -4    0.31    0.41
   2   2   4    0.98    0.40
  -2   2  -4    1.97    0.55
   2  -2   4    1.13    0.85
  -2  -2  -4   -0.02    0.60
   2  -2   4    1.57    0.60
  -2  -2  -4    1.18    0.59
   2  -2   4    1.45    0.47
   2  -2   4    1.70    0.61
  -2  -2  -4    1.67    0.40
   2   2   5    1.42    0.40
  -2   2  -5    1.83    0.48
   2   2   5    1.32    0.43
   2   2   5    1.25    0.66
  -2   2  -5    1.48    0.50
  -2  -2  -5    2.55    0.52
   2  -2   5    1.75    0.44
  -2  -2  -5    1.35    0.79
   2  -2   5    1.09    0.54
  -2  -2  -5    1.03    0.36
   2  -2   5    2.18    0.73
   2  -2   5    1.98    0.96
   2   2   6    4.26    0.66
  -2   2  -6    5.14    0.80
  -2   2  -6    4.53    0.68
   2   2   6    6.10    1.09
  -2   2  -6    4.22    0.98
  -2  -2  -6    4.13    0.46
  -2  -2  -6    4.13    0.57
   2  -2   6    6.19    1.15
   2  -2   6    5.12    1.19
  -2  -2  -6    4.61    1.09
   2  -2   6    5.08    0.74
   2   2   7    6.34    0.59
   2   2   7    6.92    0.55
  -2   2  -7    6.72    0.71
  -2  -2  -7    6.10    0.56
  -2  -2  -7    7.90    0.75
   2  -2   7    9.19    1.09
  -2   2  -8    0.86    0.47
   2   2   8    0.54    0.44
   2   2   8    0.47    0.37
  -2   2  -8    0.12    0.56
   2   2   8    0.82    0.33
  -2  -2  -8    0.86    0.93
  -2  -2  -8    1.34    0.66
   2  -2   8    2.13    1.05
   2  -2   8    0.65    1.01
   2   2   9    0.12    0.40
  -2   2  -9    1.35    0.62
   2   2   9    0.42    0.44
  -2   2  -9    0.91    0.54
   2   2   9    0.09    0.35
  -2  -2  -9    2.10    0.83
  -2  -2  -9    0.59    0.35
  -2  -2  -9    0.47    1.04
   2  -2   9    0.76    1.06
   2   2  10    1.09    0.44
  -2   2 -10    0.23    0.52
   2   2  10    0.45    0.44
  -2   2 -10    0.82    0.64
   2   2  10    1.89    0.65
   2  -2  10    1.75    1.28
  -2  -2 -10    3.18    1.00
   2  -2  10   -0.30    1.15
  -2  -2 -10    1.36    0.44
  -2  -2 -10    3.34    1.42
   2   2  11    0.84    0.47
  -2   2 -11    0.91    0.55
  -2  -2 -11    1.17    0.45
  -2  -2 -11    0.67    1.39
   2  -2  11    0.22    1.23
   2  -2  11    2.04    1.42
  -2   2 -12    1.67    0.65
   2   2  12    1.36    0.69
   2   2  12    2.02    0.60
   2   2  12    1.06    0.60
  -2  -2 -12    1.72    0.52
   2  -2  12   -1.37    1.73
  -2  -2 -12    0.40    1.44
   2  -2  12    0.38    1.40
   2   2  13    1.41    0.62
  -2   2 -13   -0.66    0.86
  -2   2 -13    1.32    0.64
   2   2  13    1.86    0.74
  -2  -2 -13    0.66    0.58
  -2  -2 -13    1.24    1.69
   2  -2  13    2.92    1.57
  -2   2 -14    2.03    1.02
   2   2  14    1.87    0.67
   2   2  14    3.08    0.83
  -2  -2 -14    1.08    0.55
   2  -2  14    4.44    2.09
  -2  -2 -14    0.18    1.86
  -2   2 -15    8.98    1.10
  -2   2 -15    9.41    1.97
  -2   2 -15    8.22    1.20
   2   2  15   10.33    1.06
  -2  -2 -15    9.49    0.92
   2  -2  15   12.46    2.42
  -2  -2 -15    9.14    2.69
  -2   2 -16    0.43    1.03
   2   2  16    2.82    0.98
   2   2  16    2.02    0.75
  -2   2 -16    2.20    0.82
  -2  -2 -16    1.66    0.69
   2  -2  16    4.37    1.84
  -2  -2 -16    5.39    2.38
  -2   2 -17    5.24    1.09
   2   2  17    7.33    0.98
   2   2  17    6.74    1.30
   2  -2  17    4.27    2.04
  -2  -2 -17    7.43    2.57
  -2  -2 -17    7.63    0.89
   2   3 -16    7.22    1.27
  -2   3  16    7.31    0.96
   2  -3 -16    7.75    2.21
   2  -3 -16    6.76    1.14
  -2  -3  16    6.56    0.81
  -2  -3  16    6.93    2.38
   2   3 -15    0.68    0.72
  -2  -3  15    4.52    1.96
   2  -3 -15    0.87    0.57
   2  -3 -15    2.52    1.55
  -2  -3  15    1.40    0.71
  -2   3  14    3.26    0.84
   2   3 -14    1.77    0.74
   2  -3 -14    1.90    1.53
  -2  -3  14    0.77    0.63
   2  -3 -14    2.19    0.73
  -2  -3  14    3.73    1.83
  -2   3  13    7.95    0.92
   2   3 -13    8.86    0.99
  -2  -3  13   10.38    2.29
   2  -3 -13    6.01    0.80
   2  -3 -13    7.02    2.03
  -2  -3  13    8.13    0.86
  -2  -3  12    2.35    0.79
   2  -3 -12    2.59    0.75
   2  -3 -12    0.75    1.12
  -2   3  11    1.75    0.64
   2   3 -11    1.54    0.73
  -2  -3  11    3.61    1.54
  -2  -3  11    0.75    0.68
   2  -3 -11    2.02    1.20
   2  -3 -11    0.32    0.56
   2   3 -10    7.11    1.09
  -2   3  10    5.05    0.72
   2  -3 -10    6.04    0.98
  -2  -3  10    7.49    1.88
   2  -3 -10    5.28    1.44
   2   3  -9    1.19    0.66
  -2   3   9    1.80    0.68
   2  -3  -9    1.61    0.63
  -2  -3   9    1.81    1.14
  -2  -3   9    1.67    0.90
   2  -3  -9    1.48    0.98
  -2   3   8   22.26    1.46
   2   3  -8   20.27    1.46
   2  -3  -8   21.94    1.75
  -2  -3   8   21.37    1.94
   2  -3  -8   19.99    1.38
  -2  -3   8   19.19    1.65
  -2   3   7    6.61    0.73
   2   3  -7    5.97    0.76
  -2  -3   7    6.35    1.21
  -2  -3   7    6.67    1.53
   2  -3  -7    5.16    0.63
   2  -3  -7    6.36    1.30
   2   3  -6   33.11    1.86
  -2   3   6   29.38    1.86
   2   3  -6   28.60    1.87
  -2  -3   6   31.86    2.33
   2  -3  -6   32.30    2.15
  -2  -3   6   26.36    2.08
  -2  -3   6   27.25    1.83
   2  -3  -6   31.63    1.83
   2   3  -5    1.84    0.55
  -2   3   5    0.58    0.50
   2   3  -5    1.44    0.52
  -2  -3   5    1.11    1.00
   2  -3  -5    1.36    0.46
  -2  -3   5    1.67    0.91
   2  -3  -5    0.89    0.72
   2   3  -4   20.65    1.37
  -2   3   4   20.53    1.36
  -2  -3   4   21.14    1.69
  -2  -3   4   19.88    1.35
   2  -3  -4   22.53    1.63
   2  -3  -4   21.78    1.37
   2   3  -3    0.45    0.44
  -2   3   3    0.12    0.38
   2  -3  -3    0.17    0.62
  -2  -3   3    0.69    0.40
  -2  -3   3    0.56    0.37
  -2  -3   3    1.34    0.86
  -2  -3   3    2.10    0.63
   2  -3  -3    0.59    0.41
   2  -3  -3    0.42    0.35
   2   3  -2   38.28    2.28
  -2   3   2   37.21    2.20
  -2  -3   2   37.34    2.34
   2  -3  -2   36.18    2.23
  -2  -3   2   38.82    2.27
  -2  -3   2   38.61    2.26
  -2  -3   2   37.95    2.57
   2  -3  -2   39.76    2.16
   2  -3  -2   37.69    2.18
   2   3  -1    3.72    0.53
   2   3  -1    3.75    0.49
  -2  -3   1    4.03    0.48
  -2  -3   1    3.46    0.49
   2  -3  -1    4.30    0.67
   2  -3  -1    4.26    0.44
   2  -3  -1    5.96    0.82
  -2  -3   1    6.46    1.05
   2  -3  -1    3.02    0.40
  -2  -3   1    4.99    0.60
  -2  -3   1    3.89    0.45
   2   3   0   20.74    1.33
  -2   3   0   19.94    1.42
   2  -3   0   18.98    1.25
  -2  -3   0   19.78    1.30
   2  -3   0   19.29    1.34
   2  -3   0   21.00    1.44
   2  -3   0   21.80    1.50
  -2  -3   0   19.96    1.44
  -2  -3   0   22.04    1.48
  -2  -3   0   19.38    1.26
  -2  -3   0   17.24    1.20
   2  -3   0   20.70    1.28
   2   3   1    0.27    0.43
  -2   3  -1    0.29    0.58
  -2  -3  -1    0.68    0.64
  -2  -3  -1    1.20    0.54
  -2  -3  -1    0.49    0.39
  -2  -3  -1    0.64    0.41
   2  -3   1    1.17    0.40
   2  -3   1    1.45    0.60
   2  -3   1    0.38    0.40
   2  -3   1    0.91    0.69
   2  -3   1    0.79    0.34
   2  -3   1    0.33    0.46
  -2  -3  -1    0.51    0.40
  -2  -3  -1    0.26    0.31
   2   3   2    3.94    0.70
  -2   3  -2    3.92    0.83
  -2  -3  -2    3.61    0.45
   2  -3   2    3.52    0.61
   2  -3   2    2.94    0.49
  -2  -3  -2    4.76    0.83
   2  -3   2    5.30    1.09
  -2  -3  -2    3.57    0.90
  -2  -3  -2    2.94    0.58
   2  -3   2    2.42    0.62
  -2  -3  -2    3.39    0.41
   2   3   3   19.83    1.27
  -2   3  -3   20.95    1.37
  -2  -3  -3   19.07    1.22
   2  -3   3   20.98    1.64
   2  -3   3   18.34    1.16
   2  -3   3   17.85    1.32
  -2  -3  -3   19.12    1.15
  -2  -3  -3   17.41    1.17
   2  -3   3   20.88    1.59
   2  -3   3   19.22    1.29
  -2   3  -4   20.57    1.38
  -2   3  -4   19.84    1.35
   2   3   4   19.58    1.29
   2  -3   4   19.76    1.39
   2  -3   4   19.87    1.42
  -2  -3  -4   20.09    1.19
   2  -3   4   21.11    1.67
   2  -3   4   19.20    1.49
  -2  -3  -4   19.54    1.23
  -2  -3  -4   20.70    1.57
   2  -3   4   18.18    1.18
  -2  -3  -4   18.22    1.20
  -2   3  -5   12.26    0.97
  -2   3  -5   11.44    1.03
   2   3   5   11.88    0.91
  -2  -3  -5   12.63    0.87
   2  -3   5   12.13    0.81
  -2  -3  -5   11.15    1.18
   2  -3   5   11.68    1.35
   2  -3   5   13.31    1.17
  -2   3  -6    1.48    0.63
  -2   3  -6    1.24    0.78
   2   3   6    1.41    0.57
   2   3   6    1.41    0.45
  -2  -3  -6    0.85    0.46
   2  -3   6    0.83    0.72
   2  -3   6    1.48    0.81
   2  -3   6    2.98    1.16
  -2  -3  -6    2.09    0.91
  -2   3  -7    4.11    0.93
   2   3   7    3.40    0.51
  -2   3  -7    3.47    0.75
   2   3   7    3.84    0.72
   2  -3   7    3.01    0.88
   2  -3   7    4.69    1.50
   2  -3   7    4.50    0.93
  -2  -3  -7    4.31    1.24
   2  -3   8    2.63    1.27
   2  -3   8    2.48    1.29
   2  -3   8    1.61    0.69
  -2  -3  -8    2.95    0.88
   2   3   9    4.45    0.59
   2   3   9    5.54    0.89
  -2   3  -9    5.37    0.96
  -2   3  -9    6.23    0.77
  -2  -3  -9    5.07    1.39
   2  -3   9    3.32    1.52
   2  -3   9    3.60    1.45
  -2  -3  -9    4.23    0.99
  -2   3 -10    1.38    0.65
   2   3  10    0.84    0.51
   2   3  10    1.25    0.58
   2  -3  10    2.93    1.55
  -2  -3 -10    0.79    1.27
  -2   3 -11    0.12    0.55
   2   3  11    0.51    0.50
  -2   3 -11    1.36    0.71
   2   3  11    1.07    0.63
  -2  -3 -11    1.17    1.28
  -2  -3 -11    2.14    0.49
   2  -3  11    0.08    0.44
   2  -3  11    1.48    1.58
   2   3  12    5.09    1.46
   2   3  12    5.42    0.84
  -2   3 -12    5.65    1.21
  -2   3 -12    4.00    0.90
   2   3  12    5.88    0.70
  -2  -3 -12    4.50    0.75
  -2   3 -13   10.09    1.07
   2   3  13    9.91    1.05
   2   3  13   10.12    0.94
   2  -3  13    8.90    2.32
  -2  -3 -13   10.63    2.45
  -2   3 -14    1.88    0.94
  -2   3 -14    2.58    0.92
   2   3  14    2.59    0.74
   2   3  14    2.95    0.87
   2  -3  14    3.35    2.03
  -2  -3 -14    2.50    1.96
  -2  -3 -14    0.82    0.60
  -2   3 -15    3.16    1.11
   2   3  15    5.07    1.01
  -2   3 -15    1.72    0.76
   2   3  15    3.23    0.85
  -2  -3 -15    5.51    2.14
   2  -3  15    3.18    1.85
  -2  -3 -15    2.57    0.73
   2   3  16   -0.31    0.72
  -2   3 -16    0.55    0.69
  -2   3 -16    0.92    1.04
   2   3  16    1.55    0.69
  -2  -3 -16   -0.36    0.64
  -2  -3 -16   -0.12    2.08
   2  -3  16    3.77    2.18
   2   4 -14    1.19    0.66
  -2   4  14    1.52    0.74
  -2  -4  14    0.31    0.80
   2  -4 -14    2.09    0.71
  -2  -4  14    1.15    1.84
   2  -4 -14    0.71    1.30
  -2   4  13    4.04    0.90
   2   4 -13    2.93    0.88
  -2  -4  13    3.49    1.89
  -2  -4  13    1.81    0.96
   2  -4 -13    5.92    1.70
   2  -4 -13    4.36    0.95
   2   4 -12    4.69    1.11
  -2   4  12    4.83    1.01
   2  -4 -12    3.57    1.47
  -2  -4  12    5.39    1.31
   2  -4 -12    5.47    0.95
  -2  -4  12    6.09    2.15
  -2   4  11    2.76    0.81
   2   4 -11    3.15    0.91
  -2  -4  11    3.60    1.85
   2  -4 -11    2.25    0.73
  -2  -4  11    2.84    1.26
   2  -4 -11    1.27    1.22
   2   4 -10    1.72    0.72
  -2   4  10    2.74    0.76
  -2  -4  10    0.89    0.94
  -2  -4  10    3.06    1.78
   2  -4 -10    1.43    1.17
   2  -4 -10    2.50    0.74
  -2   4   9   11.38    1.87
   2   4  -9   10.15    1.06
   2  -4  -9   10.43    0.96
  -2  -4   9    9.53    1.28
   2  -4  -9   10.70    2.28
  -2   4   8    3.95    0.93
   2   4  -8    3.14    0.85
  -2  -4   8    6.97    1.45
   2  -4  -8    4.12    0.74
  -2  -4   8    4.16    1.58
  -2  -4   8    5.35    1.65
   2  -4  -8    3.71    1.28
  -2   4   7    6.64    0.80
   2   4  -7    6.66    1.03
   2  -4  -7    7.25    0.79
  -2  -4   7    7.45    1.80
   2  -4  -7    9.58    1.76
  -2  -4   7    8.24    1.63
  -2  -4   7    7.63    1.87
   2   4  -6    6.42    0.81
  -2   4   6    5.32    0.76
  -2  -4   6    7.91    1.56
  -2  -4   6    6.75    1.57
   2  -4  -6    8.36    1.62
  -2  -4   6    9.96    2.05
  -2   4   5    1.21    0.53
   2   4  -5    0.87    0.53
  -2  -4   5    2.41    1.18
  -2  -4   5    2.46    1.19
   2  -4  -5    0.73    0.50
   2  -4  -5   -0.12    0.71
  -2  -4   5    1.23    0.90
   2  -4  -4    4.31    0.94
   2  -4  -4    4.66    1.25
  -2  -4   4    3.62    1.27
  -2  -4   4    6.67    1.61
   2   4  -3    0.82    0.54
   2  -4  -3    2.12    0.67
  -2  -4   3    2.09    0.86
   2  -4  -3    2.27    1.00
   2  -4  -3    1.87    0.47
  -2  -4   3    2.15    1.11
  -2  -4   2    9.76    1.07
  -2  -4   2   11.94    1.40
   2  -4  -2    9.44    1.14
   2  -4  -2   10.75    0.95
   2   4  -1    0.42    0.49
   2  -4  -1    0.97    0.83
  -2  -4   1    0.45    0.70
   2  -4  -1    0.53    0.40
   2  -4  -1    0.34    0.52
  -2  -4   1    0.66    1.09
   2   4   0    2.41    0.66
  -2  -4   0    0.57    0.73
   2  -4   0    1.54    0.53
  -2  -4   0    1.58    0.56
   2  -4   0    1.34    0.64
  -2  -4   0    1.04    0.61
   2  -4   0    1.23    0.97
   2   4   1    0.23    0.49
   2  -4   1    0.81    0.59
  -2  -4  -1    1.35    0.46
  -2  -4  -1    0.33    0.76
  -2  -4  -1    1.25    0.52
  -2   4  -2    9.01    0.99
   2   4   2    7.82    0.87
  -2  -4  -2    7.22    0.71
  -2  -4  -2    9.31    0.79
  -2  -4  -2    8.68    1.07
   2  -4   2    9.45    1.20
   2  -4   2    7.84    0.90
  -2   4  -3    3.44    0.95
  -2  -4  -3    1.96    0.62
   2  -4   3    2.00    0.76
  -2  -4  -3    2.84    0.60
   2  -4   3    2.01    0.57
   2  -4   3    2.42    1.23
   2  -4   3    3.74    1.33
  -2  -4  -3    3.13    1.14
  -2   4  -4    5.85    0.84
  -2  -4  -4    5.05    0.59
   2  -4   4    5.01    1.48
   2  -4   4    3.94    0.54
  -2  -4  -4    3.39    1.14
  -2   4  -5    1.84    0.78
  -2   4  -5    1.26    0.61
   2  -4   5    0.79    0.43
   2  -4   5    3.73    1.37
   2  -4   5    0.78    0.96
  -2  -4  -5    0.35    0.81
  -2  -4  -5    2.06    0.64
  -2  -4  -5    2.08    0.53
  -2   4  -6    5.62    0.91
  -2   4  -6    7.25    1.24
   2  -4   6    4.90    1.70
   2  -4   6    4.62    1.27
  -2  -4  -6    6.46    1.47
   2  -4   6    3.62    0.67
  -2   4  -7    2.03    0.73
  -2   4  -7    1.77    0.79
  -2  -4  -7    3.09    1.21
   2  -4   7    0.64    1.24
   2  -4   7    2.55    1.03
  -2   4  -8    8.18    0.91
   2   4   8    6.36    0.82
   2  -4   8    8.19    2.03
   2  -4   8    6.25    0.70
   2  -4   8    8.89    1.10
  -2  -4  -8   10.10    1.35
   2   4   9    1.88    0.64
  -2   4  -9    0.72    0.68
  -2   4  -9    1.35    0.83
  -2  -4  -9    0.60    1.12
   2  -4   9    2.30    1.64
   2  -4   9    2.21    0.99
   2  -4   9    0.16    0.71
   2   4  10    7.39    0.81
  -2   4 -10    6.69    0.89
  -2   4 -10    6.66    1.01
   2  -4  10    8.47    2.25
  -2  -4 -10    6.29    1.69
  -2   4 -11    2.58    0.91
   2   4  11    2.12    0.73
   2   4  11    1.96    0.74
  -2  -4 -11    0.87    1.40
   2  -4  11    5.81    2.04
   2   4  12    2.70    0.79
   2   4  12    3.09    0.77
  -2   4 -12    4.31    0.96
   2  -4  12    7.28    2.34
  -2  -4 -12    3.22    1.62
  -2   4 -13    1.54    0.76
   2   4  13    1.50    0.69
   2   4  13    1.20    0.76
   2  -4  13    3.02    1.94
  -2  -4 -13    3.93    1.89
   2  -4  14    2.95    2.10
   2   5 -10    2.07    0.87
  -2   5  10    1.42    0.68
   2  -5 -10    0.53    0.69
  -2  -5  10    1.87    1.33
  -2  -5  10    0.85    1.06
  -2  -5  10    4.60    1.95
   2  -5 -10    1.69    1.31
   2   5  -9    9.92    1.09
  -2  -5   9    9.98    1.26
  -2  -5   9   11.41    2.09
  -2  -5   9   12.18    2.70
   2  -5  -9    7.90    1.88
   2  -5  -9    8.97    0.96
   2   5  -8    1.49    0.78
   2  -5  -8    1.07    1.13
  -2  -5   8    1.00    0.93
   2  -5  -8    1.69    0.63
  -2  -5   8    3.12    1.45
  -2  -5   8    1.81    1.73
   2   5  -7    1.93    0.84
  -2  -5   7    1.52    1.02
   2  -5  -7    2.85    0.71
  -2  -5   7    2.52    1.51
   2  -5  -7    0.30    1.10
  -2  -5   7    1.28    1.21
   2  -5  -6    1.94    0.77
  -2  -5   6    1.65    1.18
  -2  -5   6    1.44    1.06
   2  -5  -6    0.02    0.93
  -2  -5   6    2.01    1.45
  -2  -5   5    3.24    1.42
   2  -5  -5    0.89    0.96
   2  -5  -5    0.26    0.54
  -2  -5   5    1.73    0.90
   2  -5  -5    0.93    0.55
   2  -5  -4    2.29    0.83
  -2  -5   4    3.45    1.66
  -2  -5   4    0.78    1.19
  -2  -5   4    1.32    1.00
   2  -5  -4    1.57    1.14
   2  -5  -3    0.79    1.19
   2  -5  -3    1.86    0.72
  -2  -5   3    2.47    0.77
  -2  -5   3    1.56    1.19
  -2  -5   3    1.23    1.38
   2  -5  -3    1.75    1.03
  -2  -5   3    1.59    0.97
  -2  -5   2    2.15    0.82
  -2  -5   2    4.75    1.57
  -2  -5   2    1.31    0.95
   2  -5  -2    2.47    1.28
   2  -5  -2    2.38    0.79
   2  -5  -1    0.85    0.62
  -2  -5   1    0.92    0.94
  -2  -5   1    2.75    1.33
   2  -5  -1    4.45    1.38
  -2  -5   1    1.00    0.65
   2  -5  -1    1.14    0.97
  -2  -5   0    0.90    0.83
  -2  -5   0    0.08    0.60
   2  -5   0    1.17    0.98
   2  -5   0    1.79    1.28
  -2  -5   0    4.19    1.69
   2  -5   0    0.76    0.58
  -2  -5  -1    2.26    0.70
  -2  -5  -1    5.64    1.53
   2  -5   1    1.99    0.75
   2  -5   1    2.29    1.35
   2  -5   1    1.83    1.09
   2   5   2    3.05    0.87
  -2  -5  -2    4.16    0.85
  -2  -5  -2    2.76    1.32
   2  -5   2    4.81    1.37
   2  -5   2    3.61    1.51
   2  -5   2    4.02    1.04
   2  -5   2    4.45    1.70
   2   5   3    6.25    0.80
   2  -5   3    4.26    1.09
  -2  -5  -3    5.93    0.75
   2  -5   3    6.33    1.83
  -2  -5  -3   10.90    2.45
   2  -5   3    6.81    1.66
   2   5   4   29.00    1.94
  -2  -5  -4   32.78    2.57
   2  -5   4   30.12    2.75
   2  -5   4   24.16    2.29
   2  -5   4   25.05    2.04
   2   5   5    4.17    0.91
  -2   5  -5    7.19    1.42
   2  -5   5    7.02    1.58
   2  -5   5    8.01    2.01
  -2  -5  -5    3.24    1.30
  -2   5  -6    1.61    0.88
   2   5   6    0.49    0.65
  -2  -5  -6    0.29    1.01
   2  -5   6    1.91    1.23
  -2   5  -7   10.15    1.21
   2   5   7    7.99    0.96
   2  -5   7   11.98    2.59
  -2  -5  -7   10.36    2.16
   2  -5   7    8.44    1.75
  -2   5  -8    2.48    1.06
   2  -5   8    3.14    1.30
   2  -5   8    2.56    1.98
  -2  -5  -8    0.63    1.17
   2   5   9    3.83    0.92
  -2   5  -9    2.29    1.05
  -2   5  -9    2.47    0.89
   2  -5   9    4.50    2.01
   2  -5   9    0.57    1.09
  -2  -5  -9    1.02    1.28
  -2   5 -10    2.50    0.83
  -2   5 -10    1.80    1.09
  -2  -5 -10    3.91    1.65
  -2  -6   2    3.22    1.51
  -2  -6   2    7.26    1.90
   2  -6  -2    3.47    1.62
   2  -6  -2    3.38    1.60
  -2  -6   2    2.47    1.61
  -2  -6   1    4.10    1.37
  -2  -6   1    4.05    1.05
  -2  -6   1    3.40    1.72
   2  -6  -1    3.99    1.63
   2  -6  -1    3.69    1.04
  -2  -6   1    3.30    1.75
   2  -6  -1    3.39    1.37
   2  -6   0    1.84    1.44
   2  -6   0    1.05    0.83
   2  -6   0    2.34    1.26
  -2  -6   0    1.48    0.77
  -2  -6   0    0.46    1.21
  -2  -6   0    1.74    1.44
  -2  -6   0    3.14    1.43
   2  -6   1    3.40    0.99
   2  -6   1    3.47    1.70
   2  -6   1    0.71    1.70
  -2  -6  -1    2.90    0.92
   2  -6   1    1.82    1.28
  -2  -6  -1    1.77    1.29
  -2  -6  -1    8.24    2.23
  -2  -6  -2    3.43    1.28
   2  -6   2    0.86    1.42
  -2  -6  -2    2.71    0.81
   2  -6   2    2.54    1.16
  -3   0  18    5.80    1.65
  -3   0  18    5.37    1.03
   3   0 -18    4.66    1.05
   3   0 -18    6.04    2.28
  -3   0  17    2.75    0.77
  -3   0  17    1.08    1.47
   3   0 -17   -0.18    1.58
   3   0 -17    1.47    0.67
  -3   0  16    0.20    1.40
   3   0 -16    3.18    1.71
  -3   0  16    1.84    0.59
   3   0 -15    4.32    1.63
   3   0 -15    0.58    0.63
  -3   0  15    1.33    1.17
  -3   0  15    1.19    0.54
  -3   0  14    3.21    1.38
  -3   0  14    0.42    0.43
   3   0 -14    0.54    0.55
   3   0 -13    4.58    1.72
  -3   0  13    3.44    1.25
   3   0 -13    0.69    0.53
  -3   0  13    0.73    0.46
  -3   0  12    1.92    0.52
  -3   0  12    1.55    1.22
   3   0 -12    1.64    0.58
   3   0 -12    3.42    1.42
   3   0 -11    1.20    0.74
   3   0 -11    1.22    0.50
  -3   0  11    2.61    1.10
  -3   0  11    0.30    0.37
   3   0 -11    2.44    1.38
  -3   0  11    0.74    0.56
  -3   0  10   33.00    2.28
   3   0 -10   29.48    2.07
  -3   0  10   32.99    2.10
   3   0 -10   34.10    2.36
   3   0 -10   38.18    2.33
  -3   0  10   38.59    2.03
  -3   0   9    1.30    0.90
   3   0  -9    0.50    0.97
  -3   0   9    1.23    0.47
  -3   0   9    0.53    0.34
   3   0  -9    0.32    0.37
  -3   0   9    1.03    0.40
   3   0  -9    1.82    0.64
   3   0  -9    0.77    0.52
  -3   0   8    7.14    0.59
   3   0  -8    7.48    0.65
  -3   0   8    7.28    0.91
  -3   0   8    5.87    0.62
   3   0  -8    5.73    0.70
   3   0  -8    6.73    0.93
   3   0  -8    6.63    0.78
  -3   0   7   -0.02    0.32
   3   0  -7    0.23    0.36
   3   0  -7    1.45    0.71
  -3   0   7    0.72    0.37
   3   0  -7    0.55    0.60
  -3   0   7    0.86    0.72
   3   0  -7    0.52    0.42
  -3   0   7    0.62    0.42
  -3   0   6   24.63    1.73
   3   0  -6   27.49    1.59
  -3   0   6   26.65    1.60
   3   0  -6   25.57    1.70
   3   0  -6   29.11    1.64
  -3   0   6   25.44    1.58
   3   0  -6   27.83    1.64
  -3   0   6   26.91    1.57
   3   0  -5   -0.01    0.41
  -3   0   5   -0.13    0.58
   3   0  -5    0.55    0.35
   3   0  -5    0.46    0.40
  -3   0   5    0.19    0.33
  -3   0   5   -0.18    0.33
   3   0  -4    4.68    0.59
  -3   0   4    3.23    0.55
   3   0  -4    3.97    0.60
   3   0  -4    3.73    0.56
  -3   0   4    3.46    0.52
  -3   0   3    0.76    0.31
   3   0  -3    0.17    0.31
   3   0  -3    0.11    0.34
  -3   0   3   -0.22    0.33
  -3   0   2    0.57    0.38
   3   0  -2    1.17    0.27
   3   0  -2    1.05    0.32
  -3   0   1    0.43    0.23
   3   0  -1    0.27    0.37
   3   0  -1    0.24    0.17
  -3   0   1    0.34    0.34
   3   0  -1   -0.11    0.20
  -3   0   1    0.15    0.27
  -3   0   0   14.28    0.80
  -3   0   0   13.79    0.88
  -3   0   0   12.61    0.79
   3   0   0   15.21    0.80
  -3   0  -1    0.76    0.35
   3   0   1    0.54    0.32
   3   0   1    0.02    0.20
   3   0   1    0.64    0.70
  -3   0  -1   -0.64    0.72
  -3   0  -1    0.17    0.21
  -3   0  -1    0.44    0.32
   3   0   1    0.23    0.33
  -3   0  -2   17.42    0.97
  -3   0  -3   -0.33    0.26
   3   0   3   -0.12    0.18
   3   0   3    0.37    1.00
  -3   0  -3   -1.45    0.91
   3   0   3    0.41    0.57
  -3   0  -3   -0.21    0.61
  -3   0  -4  352.55   18.81
   3   0   4  358.10   18.77
   3   0   4  345.76   18.64
  -3   0  -4  380.75   18.65
   3   0   5   -0.39    1.08
  -3   0  -5   -0.06    0.17
  -3   0  -5    1.15    0.64
   3   0   5    0.17    0.23
  -3   0  -5   -0.03    0.28
  -3   0  -5    2.47    1.19
   3   0   5    0.30    0.63
  -3   0  -6   41.83    2.90
   3   0   6   49.58    2.86
   3   0   6   50.37    2.70
  -3   0  -6   53.93    2.71
  -3   0  -6   47.34    2.70
   3   0   6   46.27    3.08
   3   0   6   52.78    2.66
  -3   0  -7    0.49    0.33
   3   0   7    0.24    0.31
   3   0   7   -0.01    1.00
   3   0   7    0.75    0.68
   3   0   7    0.45    0.24
  -3   0  -7    1.73    0.82
  -3   0  -7    1.41    1.21
   3   0   8   48.99    2.98
  -3   0  -8   50.46    3.11
   3   0   8   49.35    2.80
  -3   0  -8   53.07    2.80
   3   0   8   49.53    3.16
   3   0   9    0.51    0.71
  -3   0  -9    1.67    0.86
   3   0   9    1.41    0.97
  -3   0  -9    3.19    1.37
   3   0   9    0.45    0.40
  -3   0 -10    1.19    1.29
   3   0  10    1.95    0.88
   3   0  10    1.97    0.91
  -3   0 -11    2.72    1.40
   3   0  11    2.16    0.89
   3   0  12   12.86    0.94
  -3   0 -12   11.25    1.65
   3   0  12   15.24    1.36
  -3   0 -12   13.55    1.03
  -3   0 -13    3.40    1.69
   3   0  13    0.78    1.02
  -3   0 -13    0.70    0.52
   3   0  14    3.95    0.72
  -3   0 -14    3.38    0.78
   3   0  14    5.18    1.20
  -3   0 -14    4.27    1.84
   3   0  15    2.47    1.14
  -3   0 -15    6.57    2.00
  -3   0 -15    1.14    0.56
   3   0  16    0.98    0.60
  -3   0 -16    4.00    1.83
  -3   0 -16    0.32    0.64
   3   0  17    3.15    1.31
  -3   0 -17    0.76    1.84
   3   0  17    2.03    0.66
   3   0  18   17.07    1.78
  -3   0 -18   12.60    1.33
  -3   0 -18   12.76    3.06
   3   0  18   13.53    1.17
  -3   1  18    5.26    1.08
   3   1 -18    4.63    1.05
  -3   1  18    5.01    1.44
  -3  -1  18    5.15    1.98
   3  -1 -18    3.08    0.93
   3  -1 -18    4.60    2.74
  -3   1  17    4.66    1.28
   3   1 -17    5.16    1.02
  -3   1  17    5.04    0.99
  -3  -1  17    3.09    1.67
   3  -1 -17    5.32    2.23
  -3  -1  17    3.03    0.72
   3  -1 -17    3.92    0.98
   3   1 -16    3.33    0.84
  -3   1  16    1.22    0.71
  -3   1  16    2.37    1.09
   3  -1 -16    1.74    0.71
  -3  -1  16    0.59    0.94
   3  -1 -16    3.75    2.01
  -3  -1  16    2.02    0.58
   3   1 -15   12.61    1.25
  -3   1  15   11.85    1.20
  -3   1  15   10.04    1.00
  -3  -1  15   14.04    1.77
   3  -1 -15   14.88    2.66
  -3  -1  15    9.41    0.91
   3  -1 -15   11.50    1.05
  -3   1  14    3.44    0.75
  -3   1  14    3.45    0.98
   3   1 -14    1.90    0.73
  -3  -1  14    2.64    1.42
   3  -1 -14    2.00    0.64
  -3  -1  14    2.53    0.64
   3  -1 -14    2.59    1.62
  -3   1  13    6.48    0.73
   3   1 -13    6.13    0.76
   3  -1 -13    8.48    1.91
  -3  -1  13    5.31    1.60
   3  -1 -13    5.57    0.73
  -3  -1  13    5.52    0.64
  -3   1  12    3.23    0.67
  -3   1  12    4.06    0.98
   3   1 -12    3.69    0.75
   3  -1 -12    3.67    1.41
  -3  -1  12    2.94    0.69
  -3  -1  12    2.38    1.27
   3  -1 -12    3.16    0.71
   3  -1 -12    3.50    1.04
  -3   1  11    1.95    0.84
  -3   1  11    3.39    0.65
   3   1 -11    2.20    0.70
   3   1 -11    3.28    1.01
  -3   1  11    2.67    0.86
  -3  -1  11    4.47    1.36
   3  -1 -11    1.61    0.57
  -3  -1  11    2.16    0.60
   3  -1 -11    1.78    1.08
  -3   1  10   96.27    5.02
   3   1 -10   96.00    5.15
  -3   1  10   83.90    5.08
  -3   1  10   96.17    4.95
   3   1 -10   89.85    4.97
   3  -1 -10   87.10    5.09
  -3  -1  10   89.07    4.91
   3  -1 -10   88.08    5.16
   3  -1 -10   90.99    5.00
  -3  -1  10   84.95    5.27
  -3   1   9   16.45    1.10
  -3   1   9   13.33    1.09
   3   1  -9   14.11    1.22
  -3   1   9   15.29    1.12
   3  -1  -9   15.55    1.09
   3  -1  -9   16.69    1.19
   3  -1  -9   15.48    1.27
   3  -1  -9   12.92    1.08
  -3  -1   9   17.20    1.09
  -3  -1   9   15.94    1.45
   3   1  -8   11.77    0.91
  -3   1   8   10.77    0.88
  -3   1   8    9.48    0.93
   3   1  -8   12.98    1.09
  -3   1   8   10.61    0.89
  -3   1   8   12.22    0.84
   3  -1  -8   11.55    0.95
   3  -1  -8   11.02    0.83
  -3  -1   8   12.25    0.89
   3  -1  -8   11.45    0.89
  -3  -1   8   11.71    1.20
  -3  -1   8   11.54    0.90
   3  -1  -8   12.53    1.05
  -3   1   7    4.22    0.46
   3   1  -7    5.64    0.75
  -3   1   7    4.76    0.87
  -3   1   7    4.53    0.50
  -3   1   7    3.77    0.54
   3   1  -7    5.05    0.74
  -3  -1   7    6.07    1.16
   3  -1  -7    4.27    0.66
  -3  -1   7    4.75    0.56
  -3  -1   7    4.62    0.59
   3  -1  -7    6.39    0.99
   3   1  -6   25.73    1.53
  -3   1   6   25.67    1.49
   3   1  -6   23.05    1.66
  -3   1   6   26.06    1.51
   3  -1  -6   25.55    1.63
  -3  -1   6   24.31    1.76
   3  -1  -6   25.35    1.50
  -3  -1   6   28.33    1.61
  -3  -1   6   24.32    1.52
  -3  -1   6   25.62    1.56
   3  -1  -6   24.18    1.51
   3   1  -5   13.64    0.96
  -3   1   5   14.54    0.95
  -3   1   5   14.47    0.93
   3   1  -5   15.29    1.18
   3  -1  -5   14.81    0.93
   3  -1  -5   14.90    1.07
   3  -1  -5   15.49    0.97
  -3  -1   5   14.22    0.99
  -3  -1   5   15.29    1.24
  -3  -1   5   14.22    0.96
  -3  -1   5   15.69    1.08
   3  -1  -5   14.52    1.00
   3   1  -4    2.27    0.72
   3   1  -4    2.27    0.49
  -3   1   4    2.41    0.44
  -3   1   4    2.78    0.43
  -3  -1   4    3.47    0.50
  -3  -1   4    1.94    0.71
   3  -1  -4    2.01    0.43
   3  -1  -4    3.37    0.62
   3  -1  -4    3.09    0.47
   3  -1  -4    2.47    0.66
  -3  -1   4    1.68    0.45
  -3   1   3    2.89    0.42
   3   1  -3    2.54    0.48
   3   1  -3    2.82    0.47
   3   1  -3    2.57    0.76
  -3   1   3    2.68    0.44
   3  -1  -3    3.05    0.43
  -3  -1   3    2.73    0.46
  -3  -1   3    1.71    0.67
  -3  -1   3    2.06    0.47
   3  -1  -3    2.25    0.44
   3  -1  -3    2.62    0.56
   3   1  -2   23.59    1.58
   3   1  -2   24.82    1.43
  -3   1   2   24.94    1.40
   3   1  -2   25.03    1.37
  -3   1   2   22.49    1.44
  -3   1   2   25.57    1.37
   3  -1  -2   23.00    1.43
   3  -1  -2   25.72    1.37
  -3  -1   2   23.54    1.41
  -3  -1   2   23.01    1.37
  -3  -1   2   26.21    1.61
   3  -1  -2   23.02    1.40
   3   1  -1   19.47    1.33
   3   1  -1   18.99    1.08
  -3   1   1   19.43    1.15
   3   1  -1   20.06    1.12
   3   1  -1   20.44    1.16
  -3   1   1   17.79    1.17
   3  -1  -1   17.52    1.19
  -3  -1   1   18.64    1.08
   3  -1  -1   19.37    1.16
   3  -1  -1   18.80    1.09
  -3  -1   1   19.55    1.15
  -3  -1   1   19.21    1.13
  -3  -1   1   19.15    1.34
   3   1   0    2.03    0.45
  -3   1   0    3.61    0.55
  -3   1   0    2.99    0.58
   3   1   0    2.80    0.53
  -3   1   0    3.00    0.34
  -3   1   0    2.84    0.53
  -3  -1   0    2.08    0.58
   3  -1   0    2.68    0.33
  -3  -1   0    2.82    0.87
   3  -1   0    2.92    0.61
  -3  -1   0    2.51    0.46
   3  -1   0    3.43    0.53
   3   1   1  179.21    9.19
   3   1   1  172.81    9.23
  -3   1  -1  176.20    9.22
   3  -1   1  181.88    9.11
   3  -1   1  173.75    9.22
   3  -1   1  171.21    9.21
   3  -1   1  172.87    9.18
  -3  -1  -1  171.58    9.26
  -3  -1  -1  177.61    9.18
   3   1   2  212.94   10.74
   3   1   2  213.82   10.84
  -3   1  -2  210.83   10.74
  -3   1  -2  188.11   10.82
  -3   1  -2  225.59   10.79
   3  -1   2  198.96   10.73
  -3  -1  -2  210.36   10.73
  -3  -1  -2  201.53   10.73
  -3  -1  -2  206.29   10.87
   3  -1   2  184.81   10.83
  -3   1  -3   29.44    1.84
   3   1   3   31.06    1.83
  -3   1  -3   30.70    1.68
   3   1   3   30.20    1.67
  -3  -1  -3   29.03    1.65
  -3  -1  -3   28.22    1.66
   3  -1   3   28.84    1.66
  -3  -1  -3   29.97    1.92
   3  -1   3   28.46    1.86
   3   1   4   15.94    1.00
  -3   1  -4   15.91    1.20
  -3   1  -4   14.90    0.99
   3   1   4   15.24    0.96
   3   1   4   17.54    1.17
  -3  -1  -4   17.15    1.34
  -3  -1  -4   14.95    1.01
   3  -1   4   13.47    1.21
  -3  -1  -4   15.67    0.95
   3  -1   4   14.87    0.98
  -3   1  -5   18.53    1.39
  -3   1  -5   18.70    1.18
   3   1   5   18.06    1.13
   3   1   5   19.33    1.35
   3   1   5   19.73    1.18
  -3  -1  -5   19.31    1.27
  -3  -1  -5   18.61    1.11
  -3  -1  -5   19.41    1.57
   3  -1   5   18.97    1.16
   3  -1   5   17.45    1.45
   3   1   6   27.72    1.56
  -3   1  -6   27.66    1.62
   3   1   6   27.66    1.83
   3   1   6   28.62    1.65
  -3   1  -6   27.63    1.87
   3   1   6   27.58    1.60
   3  -1   6   25.83    1.60
  -3  -1  -6   26.49    2.05
  -3  -1  -6   28.29    1.74
   3  -1   6   25.43    1.91
  -3  -1  -6   28.18    1.54
  -3  -1  -6   28.89    1.58
   3   1   7    6.33    0.73
   3   1   7    5.54    0.53
  -3   1  -7    7.17    0.92
   3   1   7    5.84    0.57
   3   1   7    5.54    0.85
  -3   1  -7    6.33    0.62
  -3  -1  -7    6.47    0.50
   3  -1   7    7.61    1.35
   3  -1   7    8.11    1.13
  -3  -1  -7    5.04    0.50
  -3  -1  -7    7.25    1.61
  -3  -1  -7    7.16    0.80
   3   1   8   46.06    2.84
  -3   1  -8   44.67    2.93
  -3   1  -8   45.39    2.90
   3   1   8   49.24    2.68
   3   1   8   44.39    2.57
  -3   1  -8   45.50    2.60
   3   1   8   47.32    2.56
   3  -1   8   46.21    2.61
   3  -1   8   43.70    2.96
  -3  -1  -8   45.69    2.53
  -3   1  -9    1.48    0.52
  -3   1  -9    1.17    0.48
   3   1   9    2.35    0.80
   3   1   9    1.08    0.42
   3   1   9    0.35    0.37
  -3   1  -9    1.69    1.17
  -3  -1  -9    1.60    0.41
   3  -1   9    1.50    1.04
  -3  -1  -9    1.03    0.39
  -3  -1  -9    2.06    0.80
   3  -1   9    0.48    0.45
   3   1  10   18.68    1.19
  -3   1 -10   18.23    1.70
  -3   1 -10   18.37    1.22
   3   1  10   19.92    1.41
  -3   1 -10   19.63    1.24
   3  -1  10   18.62    1.66
  -3  -1 -10   18.40    1.15
   3  -1  10   14.58    1.64
  -3  -1 -10   14.19    1.84
  -3  -1 -10   15.49    1.13
  -3  -1 -10   13.71    1.68
   3   1  11    0.26    0.78
  -3   1 -11    1.57    1.35
   3   1  11    0.64    0.48
  -3   1 -11    1.18    0.56
  -3   1 -11    1.74    0.66
   3  -1  11    3.21    1.30
  -3  -1 -11    3.75    1.70
  -3  -1 -11    1.08    0.44
   3  -1  11    3.69    1.52
   3   1  12   18.13    1.40
  -3   1 -12   18.34    1.29
  -3   1 -12   16.69    1.79
  -3   1 -12   15.91    1.29
   3   1  12   16.58    1.19
   3  -1  12   17.84    1.81
  -3  -1 -12   16.49    1.18
   3   1  13    7.30    0.80
  -3   1 -13    9.17    0.86
   3   1  13    9.93    1.10
  -3   1 -13    6.77    1.81
   3  -1  13    9.00    0.71
  -3  -1 -13    6.05    2.09
   3  -1  13    7.24    1.73
  -3  -1 -13    9.11    0.79
  -3   1 -14   11.92    1.74
   3   1  14   13.33    1.04
  -3   1 -14   11.38    1.04
   3   1  14   13.30    1.28
  -3  -1 -14   12.36    2.77
   3  -1  14   11.99    1.72
  -3  -1 -14   11.24    1.01
  -3   1 -15   14.05    1.25
  -3   1 -15   16.22    1.87
   3   1  15   18.60    1.51
   3   1  15   14.82    1.21
  -3  -1 -15   16.58    2.35
  -3  -1 -15   13.59    1.22
   3   1  16   10.25    1.65
  -3   1 -16   10.23    2.09
  -3   1 -16    6.82    1.25
   3   1  16    6.64    0.83
   3  -1  16    8.15    2.19
  -3  -1 -16    6.80    1.08
  -3  -1 -16    1.71    2.28
  -3   1 -17    5.47    2.17
  -3   1 -17    3.85    0.91
   3   1  17    3.33    0.98
   3   1  17    7.35    1.79
   3  -1  17    4.47    0.63
   3  -1  17    2.27    1.62
  -3  -1 -17    5.67    2.57
  -3   1 -18    7.44    2.45
   3   1  18    4.79    1.04
   3  -1  18    6.66    0.80
  -3  -1 -18    6.04    2.55
  -3  -1 -18    5.32    1.16
   3  -1  18    3.91    1.76
  -3   2  17    1.75    1.00
   3   2 -17    1.23    0.80
  -3   2  17    1.30    0.66
  -3  -2  17    2.55    2.05
   3  -2 -17    2.31    2.07
  -3  -2  17    2.35    0.61
  -3   2  16    3.59    0.85
   3   2 -16    3.18    0.92
  -3   2  16    3.36    0.96
  -3  -2  16    1.87    0.69
   3  -2 -16    2.49    0.80
  -3  -2  16    3.25    1.88
  -3   2  15    6.32    0.88
   3   2 -15    8.90    0.94
  -3   2  15    6.09    0.80
   3  -2 -15    7.24    0.86
  -3  -2  15   10.19    2.37
  -3  -2  15    6.52    0.77
   3  -2 -15    8.89    2.02
  -3   2  14    5.80    1.00
  -3   2  14    7.42    0.95
   3  -2 -14    4.72    0.86
  -3  -2  14    5.35    0.98
  -3  -2  14    7.18    2.18
   3  -2 -14    6.89    1.93
  -3   2  13    2.83    0.69
   3   2 -13    3.07    0.83
  -3   2  13    4.76    0.87
   3  -2 -13    4.02    1.12
  -3  -2  13    5.74    1.72
   3  -2 -13    2.72    0.72
   3  -2 -13    4.91    1.60
  -3  -2  13    3.71    0.85
  -3   2  12    7.25    0.75
   3   2 -12    7.58    0.86
  -3   2  12    9.82    0.89
  -3  -2  12    9.62    1.39
   3  -2 -12    7.55    0.81
   3  -2 -12    8.63    1.66
  -3  -2  12    6.99    0.81
   3   2 -11   26.56    1.86
  -3   2  11   29.65    1.84
   3  -2 -11   29.81    1.85
  -3  -2  11   27.55    2.38
   3  -2 -11   28.22    2.15
   3   2 -10    8.66    1.12
  -3   2  10    5.42    0.67
   3   2 -10    6.18    0.97
  -3  -2  10    5.88    0.79
   3  -2 -10    6.35    0.99
  -3  -2  10    6.93    1.63
  -3   2   9    4.09    0.73
   3   2  -9    3.54    0.73
   3   2  -9    5.16    1.10
  -3   2   9    4.69    0.55
   3  -2  -9    3.02    0.66
  -3  -2   9    4.44    1.33
  -3  -2   9    5.08    0.97
   3  -2  -9    5.74    1.19
  -3   2   8    1.07    0.40
   3   2  -8    0.60    0.45
  -3   2   8   -0.10    0.37
  -3  -2   8    0.98    0.88
   3  -2  -8    0.08    0.65
   3  -2  -8    0.12    0.46
  -3  -2   8    2.39    0.75
   3   2  -7    5.05    1.04
  -3   2   7    2.68    0.57
   3  -2  -7    2.56    0.90
  -3  -2   7    3.48    0.86
   3  -2  -7    2.85    0.58
   3  -2  -7    3.57    0.75
   3   2  -6    4.24    0.56
  -3   2   6    4.33    0.49
  -3   2   6    4.45    0.49
  -3  -2   6    5.73    1.22
   3  -2  -6    4.96    0.55
  -3  -2   6    5.16    0.98
   3  -2  -6    4.94    0.73
   3  -2  -6    5.24    0.49
  -3  -2   6    6.24    0.60
   3  -2  -6    4.35    0.63
  -3  -2   6    5.43    0.61
  -3   2   5   10.67    0.77
   3   2  -5    9.50    0.79
   3   2  -5    9.48    1.04
  -3   2   5    9.37    0.74
   3  -2  -5   10.08    0.78
   3  -2  -5   10.63    0.96
   3  -2  -5   10.61    0.88
   3  -2  -5    9.62    0.73
  -3  -2   5    9.90    0.83
  -3  -2   5   11.55    1.07
   3   2  -4    9.87    1.00
  -3   2   4    9.39    0.69
   3   2  -4    8.61    0.72
  -3   2   4    8.92    0.71
  -3  -2   4    9.59    0.87
   3  -2  -4    9.49    0.72
   3  -2  -4    8.89    0.88
   3  -2  -4    8.72    0.65
  -3  -2   4    8.67    0.68
  -3  -2   4    8.69    0.99
   3  -2  -4    7.77    0.82
  -3   2   3    4.29    0.48
   3   2  -3    4.08    0.52
   3   2  -3    4.26    0.47
  -3   2   3    5.77    0.53
  -3  -2   3    4.68    0.49
   3  -2  -3    4.54    0.53
  -3  -2   3    3.76    0.47
   3  -2  -3    4.34    0.43
   3  -2  -3    4.53    0.58
  -3  -2   3    3.92    0.50
  -3  -2   3    6.73    1.16
   3   2  -2    1.18    0.36
  -3   2   2    0.63    0.36
   3   2  -2    1.32    0.45
  -3   2   2    1.54    0.59
  -3   2   2    1.84    0.47
  -3  -2   2    1.21    0.48
   3  -2  -2    1.19    0.34
   3  -2  -2    0.77    0.46
  -3  -2   2    0.92    0.39
  -3  -2   2    1.20    0.36
  -3  -2   2    1.40    0.45
  -3  -2   2    1.63    0.83
  -3   2   1    4.13    0.72
   3   2  -1    3.27    0.46
  -3   2   1    3.50    0.38
   3   2  -1    2.95    0.38
  -3   2   1    4.87    0.69
  -3  -2   1    2.98    0.43
  -3  -2   1    2.98    0.43
  -3  -2   1    3.37    0.36
   3  -2  -1    3.06    0.33
  -3  -2   1    3.16    0.49
   3  -2  -1    5.05    0.69
   3   2   0   13.06    0.87
  -3   2   0   12.20    0.77
  -3   2   0   11.46    0.90
   3  -2   0   12.04    0.94
   3  -2   0   11.54    0.74
  -3  -2   0   12.06    0.93
   3  -2   0   11.83    0.94
   3  -2   0   11.64    0.77
  -3  -2   0   10.78    0.73
   3  -2   0   11.89    0.84
  -3  -2   0   12.06    0.83
   3  -2   0   11.53    0.87
   3   2   1    5.01    0.53
  -3   2  -1    6.75    0.69
   3   2   1    5.30    0.63
  -3  -2  -1    5.40    0.41
   3  -2   1    6.19    0.62
   3  -2   1    6.02    0.71
  -3  -2  -1    6.03    0.53
   3  -2   1    5.56    0.53
   3  -2   1    5.24    0.61
  -3  -2  -1    5.19    0.66
   3  -2   1    5.80    0.43
  -3  -2  -1    5.23    0.49
   3   2   2   22.08    1.39
  -3   2  -2   23.65    1.47
   3   2   2   22.02    1.51
  -3  -2  -2   22.48    1.53
   3  -2   2   23.84    1.29
  -3  -2  -2   22.84    1.37
  -3  -2  -2   21.67    1.36
   3  -2   2   23.09    1.58
   3  -2   2   23.84    1.46
   3  -2   2   23.65    1.39
   3   2   3    9.77    0.73
  -3   2  -3    9.83    0.83
  -3   2  -3   10.82    0.79
   3   2   3    9.25    0.89
  -3  -2  -3    9.44    0.69
   3  -2   3    9.96    0.75
  -3  -2  -3    9.54    0.69
   3  -2   3   10.08    1.05
  -3  -2  -3   11.42    0.98
   3  -2   3    8.54    0.60
   3   2   4  110.15    5.50
  -3   2  -4   97.13    5.67
  -3   2  -4  101.13    5.50
  -3   2  -4  105.19    5.54
  -3  -2  -4  100.72    5.45
  -3  -2  -4  104.36    5.70
   3  -2   4   96.54    5.72
  -3   2  -5   95.63    4.91
   3   2   5   86.32    5.03
  -3   2  -5   83.96    5.13
  -3   2  -5   87.66    4.86
   3   2   5   94.21    4.84
   3   2   5   87.52    4.85
  -3  -2  -5   90.64    4.83
  -3  -2  -5   93.69    5.11
  -3  -2  -5   88.14    4.83
   3  -2   5   91.07    5.16
   3  -2   5   86.45    4.85
   3   2   6    3.59    0.48
  -3   2  -6    6.76    1.17
  -3   2  -6    6.61    0.85
   3   2   6    5.88    1.06
   3   2   6    4.42    0.55
   3  -2   6    5.67    1.13
  -3  -2  -6    4.36    0.50
   3  -2   6    5.44    1.31
  -3  -2  -6    5.48    0.60
   3  -2   6    3.21    0.63
  -3  -2  -6    6.37    1.30
   3   2   7    3.06    0.46
   3   2   7    3.05    0.46
  -3   2  -7    4.81    0.83
  -3  -2  -7    5.34    1.31
   3  -2   7    5.44    1.32
   3  -2   7    3.76    1.84
  -3   2  -8    1.52    0.65
   3   2   8    0.74    0.47
  -3   2  -8    0.70    0.46
   3   2   8    1.13    0.43
  -3  -2  -8    0.56    0.71
   3  -2   8   -0.01    1.08
  -3  -2  -8    2.57    1.18
   3   2   9    4.26    0.49
   3   2   9    3.39    0.63
   3   2   9    3.97    0.58
  -3   2  -9    4.15    0.81
  -3   2  -9    3.65    0.88
  -3  -2  -9    3.89    0.56
   3  -2   9    5.98    1.40
   3  -2   9    1.86    1.41
  -3  -2  -9    4.35    1.55
  -3  -2  -9    5.40    0.77
   3   2  10    1.20    0.44
  -3   2 -10    0.96    0.65
  -3   2 -10    0.33    0.54
   3   2  10    0.11    0.58
   3   2  10   -0.01    0.45
   3  -2  10    3.85    1.49
   3  -2  10    2.90    1.23
  -3  -2 -10    0.04    1.34
  -3  -2 -10    0.69    0.37
   3   2  11    3.54    0.66
   3   2  11    5.70    0.96
  -3   2 -11    5.84    0.94
   3   2  11    5.50    0.67
   3  -2  11    5.86    1.69
  -3  -2 -11    3.57    0.61
  -3  -2 -11    1.24    1.59
  -3   2 -12    2.98    0.76
   3   2  12    2.34    0.68
   3   2  12    2.83    0.84
   3   2  12    2.34    0.59
  -3   2 -12    1.52    0.96
  -3  -2 -12    4.63    1.90
   3  -2  12    4.30    1.64
  -3  -2 -12    1.78    0.55
  -3   2 -13    2.29    0.98
  -3   2 -13    1.57    0.66
   3   2  13    2.35    0.79
   3   2  13    1.49    0.69
   3   2  13    0.78    0.59
   3  -2  13    2.12    1.56
  -3  -2 -13    2.70    1.91
  -3  -2 -13    1.08    0.47
   3   2  14    1.09    0.76
   3   2  14    0.97    0.60
  -3   2 -14    0.78    0.87
   3  -2  14    2.60    1.69
  -3  -2 -14    2.55    2.16
  -3  -2 -14   -0.08    0.50
   3   2  15    9.26    1.02
  -3   2 -15    8.99    1.13
   3  -2  15    8.13    2.28
  -3  -2 -15    9.78    2.60
  -3  -2 -15    8.56    0.85
  -3   2 -16    1.09    0.84
   3   2  16    1.98    0.78
   3   2  16    2.50    0.96
  -3   2 -16    1.56    1.11
  -3  -2 -16    2.83    0.70
  -3  -2 -16    6.04    2.47
   3  -2  16    1.93    1.77
   3   2  17    2.69    0.79
  -3   2 -17    1.69    1.25
  -3   2 -17    5.16    1.05
   3  -2  17    2.72    1.84
  -3  -2 -17    4.15    0.85
  -3  -2 -17    7.37    2.71
  -3   3  16    0.78    0.75
   3   3 -16    2.98    0.88
  -3  -3  16    3.64    1.98
   3  -3 -16    0.58    0.68
  -3  -3  16    1.88    0.76
   3  -3 -16    1.69    1.53
  -3   3  15    4.06    0.93
   3   3 -15    3.83    1.00
  -3  -3  15    5.01    2.07
   3  -3 -15    2.36    1.64
  -3  -3  15    2.87    0.79
   3   3 -14    6.29    1.17
  -3   3  14    7.59    0.89
  -3  -3  14    8.64    2.34
   3  -3 -14    7.19    1.98
  -3  -3  14    7.41    0.88
   3  -3 -14    6.55    0.85
   3   3 -13    4.41    1.00
  -3   3  13    7.11    1.16
  -3  -3  13    4.38    1.89
  -3  -3  13    4.03    0.91
   3  -3 -13    4.66    0.94
   3  -3 -12   21.71    1.91
   3  -3 -12   17.47    1.42
  -3  -3  12   20.26    1.54
  -3   3  11    4.81    0.91
   3   3 -11    3.40    0.85
   3  -3 -11    4.53    1.31
  -3  -3  11    3.47    1.69
   3  -3 -11    3.52    0.79
  -3  -3  11    4.11    1.04
   3   3 -10    4.68    0.93
  -3   3  10    5.16    0.71
  -3  -3  10    7.11    1.88
   3  -3 -10    6.45    0.96
  -3  -3  10    7.08    0.99
   3  -3 -10    5.10    1.28
  -3   3   9    5.08    0.69
   3   3  -9    6.02    0.97
  -3  -3   9    4.63    1.11
   3  -3  -9    5.75    0.94
  -3  -3   9    6.23    1.75
   3  -3  -9    5.26    1.29
   3   3  -8   27.32    1.66
  -3   3   8   26.12    1.63
  -3   3   8   20.16    1.62
   3  -3  -8   25.12    1.92
   3  -3  -8   21.72    1.58
  -3  -3   8   23.42    2.07
   3   3  -7    6.40    0.76
  -3   3   7    5.18    0.67
  -3   3   7    4.89    0.63
  -3  -3   7    5.44    1.41
  -3  -3   7    6.50    1.27
   3  -3  -7    4.69    0.76
   3  -3  -7    5.23    1.21
   3   3  -6   23.66    1.60
  -3   3   6   23.90    1.59
  -3   3   6   24.52    1.58
  -3  -3   6   25.19    1.92
  -3  -3   6   23.93    2.02
   3  -3  -6   27.25    1.59
   3  -3  -6   24.20    1.84
  -3   3   5    4.09    0.56
   3   3  -5    6.37    0.75
  -3   3   5    3.92    0.69
   3  -3  -5    5.59    0.84
  -3  -3   5    4.81    0.57
   3  -3  -5    5.48    0.61
  -3  -3   5    8.59    1.57
  -3   3   4    7.76    0.72
  -3   3   4    6.77    0.72
   3   3  -4    6.30    0.70
  -3  -3   4    7.95    0.70
   3  -3  -4    6.96    0.74
  -3  -3   4    7.82    0.69
   3  -3  -4    7.80    0.93
  -3  -3   4    7.66    0.75
  -3  -3   4   10.06    1.61
  -3   3   3    1.26    0.46
  -3   3   3    1.71    0.59
   3   3  -3    1.75    0.50
  -3  -3   3    2.45    0.70
   3  -3  -3    2.47    0.52
   3  -3  -3    1.85    0.79
   3  -3  -3    2.68    0.61
  -3  -3   3    2.67    0.55
  -3  -3   3    2.65    1.00
   3   3  -2    4.72    0.57
   3   3  -2    6.07    0.65
  -3   3   2    5.85    0.58
   3  -3  -2    5.32    0.66
  -3  -3   2    5.83    0.71
  -3  -3   2    5.71    0.64
  -3  -3   2    5.58    0.60
  -3  -3   2    7.98    1.51
  -3  -3   2    4.16    0.56
  -3   3   1    6.19    1.26
   3   3  -1    3.12    0.55
  -3   3   1    4.16    0.64
   3   3  -1    3.72    0.54
   3  -3  -1    4.63    0.87
  -3  -3   1    3.53    0.45
   3  -3  -1    3.47    0.48
  -3  -3   1    5.07    0.56
  -3  -3   1    3.88    0.87
   3  -3  -1    4.01    0.76
  -3  -3   1    3.78    1.32
   3  -3  -1    3.70    0.65
  -3  -3   1    3.88    0.51
   3  -3  -1    4.50    0.45
  -3   3   0    2.27    0.72
   3   3   0    2.07    0.62
   3  -3   0    2.74    0.76
   3  -3   0    2.09    0.45
  -3  -3   0    2.32    0.53
   3  -3   0    2.85    0.84
   3  -3   0    2.27    0.64
  -3  -3   0    2.48    0.77
  -3  -3   0    2.40    0.56
   3  -3   0    2.27    0.49
   3  -3   0    2.81    0.55
  -3  -3   0    2.23    0.44
  -3   3  -1    0.27    0.55
   3   3   1    0.01    0.40
  -3  -3  -1    0.02    0.30
  -3  -3  -1    0.38    0.28
  -3  -3  -1    0.10    0.35
  -3  -3  -1    0.42    0.49
   3  -3   1    0.79    0.41
  -3  -3  -1    0.14    0.34
  -3  -3  -1   -0.38    0.61
   3  -3   1    0.17    0.31
   3  -3   1    0.06    0.28
   3  -3   1    0.33    0.71
   3  -3   1    0.23    0.46
   3  -3   1    0.82    0.61
  -3   3  -2    0.76    0.59
   3   3   2    0.74    0.43
  -3  -3  -2    0.73    0.34
   3  -3   2    0.59    0.73
   3  -3   2    0.33    0.29
  -3  -3  -2    0.77    0.73
   3  -3   2    0.52    0.38
  -3  -3  -2    0.58    0.48
   3  -3   2    0.95    0.55
   3  -3   2    1.01    0.63
  -3  -3  -2    0.03    0.35
  -3   3  -3    2.16    0.70
   3   3   3    1.60    0.59
   3  -3   3    3.50    1.09
   3  -3   3    2.49    0.59
   3  -3   3    3.24    0.76
   3   3   4   43.32    2.45
  -3   3  -4   41.87    2.46
   3  -3   4   38.69    2.57
   3  -3   4   38.47    2.30
   3  -3   4   44.78    2.57
   3  -3   4   44.90    2.83
  -3  -3  -4   40.17    2.67
  -3   3  -5   22.13    1.50
  -3   3  -5   21.03    1.42
   3   3   5   20.79    1.36
   3  -3   5   20.01    1.49
   3  -3   5   19.69    1.21
   3  -3   5   21.37    1.81
  -3  -3  -5   18.85    1.33
  -3  -3  -5   20.54    1.67
  -3   3  -6    9.14    1.09
   3   3   6    9.75    0.92
   3  -3   6    6.22    1.04
  -3  -3  -6    5.88    1.19
  -3  -3  -6    5.77    0.84
   3  -3   6    7.35    1.43
   3  -3   6    9.38    0.78
   3   3   7    6.13    0.65
  -3   3  -7    5.76    0.94
  -3   3  -7    5.70    0.79
   3  -3   7    5.13    1.49
  -3  -3  -7    6.17    0.78
  -3  -3  -7    6.44    1.46
   3   3   8    0.80    0.53
  -3   3  -8    1.88    0.68
   3   3   8    0.82    0.49
   3  -3   8    4.54    1.44
  -3  -3  -8    2.35    1.23
  -3  -3  -8    1.32    0.86
  -3   3  -9    6.41    0.82
  -3   3  -9    7.95    0.91
   3   3   9    8.28    0.80
   3  -3   9   10.32    2.04
  -3  -3  -9   10.68    1.97
  -3   3 -10    1.63    0.70
   3   3  10    1.10    0.61
  -3   3 -10    1.46    0.72
   3   3  10    1.29    0.60
   3  -3  10    4.30    1.77
  -3  -3 -10    1.15    1.25
  -3   3 -11    0.36    0.66
   3   3  11    0.80    0.59
  -3   3 -11   -0.47    0.57
   3   3  11    1.13    0.52
   3  -3  11    2.14    1.51
  -3  -3 -11    0.67    1.42
  -3   3 -12    7.91    0.91
   3   3  12    6.37    0.76
  -3   3 -12    6.53    0.89
  -3  -3 -12    6.68    2.25
   3  -3  12    5.61    2.03
  -3   3 -13    5.15    1.15
   3   3  13    6.07    0.81
  -3   3 -13    6.59    1.12
   3   3  13    5.66    0.76
  -3  -3 -13    5.12    2.03
   3  -3  13    4.25    2.13
   3   3  14    1.64    0.65
  -3   3 -14    2.33    0.99
  -3   3 -14    1.55    0.74
   3   3  14    2.71    0.82
   3  -3  14    4.23    2.18
  -3  -3 -14    1.37    1.84
   3   3  15   -0.52    0.69
  -3   3 -15    0.02    0.69
   3   3  15    0.54    0.62
  -3   3 -15    0.88    0.99
  -3  -3 -15   -0.65    0.49
   3  -3  15    1.45    2.00
  -3  -3 -15    6.24    2.24
  -3   3 -16    0.84    0.76
  -3   3 -16    0.88    1.03
   3   3  16    0.93    0.68
   3   3  16    0.33    0.79
   3  -3  16    2.59    2.04
  -3  -3 -16    4.91    2.80
  -3  -3 -16    1.28    0.68
  -3   4  14    1.89    0.83
   3   4 -14    2.69    0.86
   3  -4 -14    1.27    0.73
  -3  -4  14    2.22    1.94
   3  -4 -14    2.44    1.45
  -3  -4  14    2.42    1.01
   3   4 -13    5.18    1.13
  -3   4  13    1.80    0.80
  -3  -4  13    1.99    1.67
  -3  -4  13    1.77    0.95
   3  -4 -13    2.42    0.77
   3  -4 -13    2.29    1.32
   3   4 -12    2.32    0.79
  -3   4  12    3.38    0.86
  -3  -4  12    0.52    1.56
   3  -4 -12    0.86    0.64
  -3  -4  12    2.18    1.03
   3  -4 -12    2.55    1.43
   3   4 -11    1.93    0.78
  -3   4  11    1.68    0.73
  -3  -4  11    1.76    1.52
   3  -4 -11    3.20    0.79
  -3  -4  11    3.88    1.17
   3   4 -10   10.87    1.18
  -3   4  10   14.64    1.23
   3  -4 -10   13.18    1.11
  -3  -4  10   15.19    1.98
   3  -4 -10   12.01    1.50
  -3  -4  10   12.79    1.46
  -3   4   9    8.23    1.53
   3   4  -9    8.05    1.23
   3  -4  -9    6.10    0.79
  -3  -4   9    7.40    1.44
   3  -4  -9    6.48    1.59
  -3   4   8   15.02    1.18
   3   4  -8   13.25    1.18
  -3  -4   8   12.20    1.46
  -3  -4   8   14.49    1.74
   3  -4  -8   12.02    1.06
   3  -4  -8   13.62    1.53
  -3   4   7    8.50    0.94
   3   4  -7   10.08    0.99
   3  -4  -7   10.94    0.93
   3  -4  -7    8.96    1.19
  -3  -4   7   10.24    1.33
  -3  -4   7    9.02    1.28
  -3  -4   7   11.05    1.59
  -3   4   6    0.93    0.51
   3   4  -6    1.21    0.64
  -3  -4   6    2.54    1.17
   3  -4  -6    0.39    0.59
   3  -4  -6    0.84    0.91
  -3  -4   6    0.90    1.17
  -3  -4   6    1.15    0.78
  -3   4   5    0.59    0.58
   3   4  -5    0.45    0.58
  -3  -4   5    1.13    0.89
  -3  -4   5    1.40    1.18
  -3  -4   5    1.72    0.84
   3  -4  -5    1.60    0.59
   3  -4  -5    2.26    1.04
  -3  -4   5    1.87    1.18
  -3   4   4    3.82    0.75
   3   4  -4    2.85    0.68
  -3  -4   4    3.81    1.26
   3  -4  -4    3.29    0.76
  -3  -4   4    2.97    0.94
   3  -4  -4    3.33    1.11
   3   4  -3    1.48    0.59
  -3  -4   3    0.47    0.98
   3  -4  -3    1.27    0.66
   3  -4  -3    0.60    0.90
   3  -4  -2   23.04    1.94
   3  -4  -2   30.01    2.00
   3  -4  -2   23.83    1.72
  -3  -4   2   24.81    1.86
   3  -4  -2   27.47    1.64
  -3  -4   2   24.93    2.16
   3   4  -1    2.61    0.73
   3  -4  -1    3.61    1.11
   3  -4  -1    3.23    1.01
  -3  -4   1    2.40    0.91
   3  -4  -1    2.46    0.58
  -3  -4   1    2.63    1.43
   3  -4  -1    3.63    0.86
   3   4   0    1.48    0.65
  -3  -4   0    3.02    1.01
  -3  -4   0    1.60    0.52
  -3  -4   0    1.85    0.62
   3  -4   0    2.77    0.60
   3  -4   0    4.38    1.13
   3  -4   0    1.58    0.71
   3   4   1    0.88    0.58
  -3   4  -1    0.71    0.72
  -3  -4  -1    1.05    0.84
   3  -4   1    2.62    1.07
  -3  -4  -1    0.19    0.42
   3  -4   1    0.55    0.56
  -3  -4  -1    1.07    0.50
   3   4   2    6.59    0.76
  -3   4  -2    6.39    0.93
   3  -4   2    6.13    1.44
  -3  -4  -2    6.88    0.68
   3  -4   2    7.05    0.91
  -3  -4  -2    7.08    1.01
  -3   4  -3    2.23    0.82
   3   4   3    1.53    0.64
   3  -4   3    2.44    1.25
   3  -4   3   -0.31    1.29
   3  -4   3    2.65    0.55
   3  -4   3    2.54    0.83
  -3  -4  -3    2.74    0.56
  -3  -4  -3    3.25    1.08
   3   4   4    9.36    0.88
  -3   4  -4    8.57    0.99
   3  -4   4   10.99    1.97
   3  -4   4    8.19    0.73
  -3  -4  -4    8.80    1.15
   3  -4   4   10.69    1.28
  -3   4  -5    2.55    0.86
   3   4   5    1.48    0.59
  -3  -4  -5    1.03    0.99
   3  -4   5    3.82    1.36
   3  -4   5    2.82    0.55
   3  -4   5    2.92    1.11
   3   4   6    8.76    0.88
  -3   4  -6    8.94    0.94
  -3   4  -6    9.98    1.02
   3  -4   6   10.77    1.25
  -3  -4  -6    8.88    1.31
   3  -4   6   12.33    2.18
  -3   4  -7    8.66    0.96
  -3   4  -7    9.43    1.04
   3   4   7    9.27    0.90
   3  -4   7   11.99    1.69
   3  -4   7   12.17    1.28
  -3  -4  -7    9.22    1.33
  -3   4  -8    4.30    0.96
   3   4   8    3.85    0.84
  -3   4  -8    3.86    0.99
   3  -4   8    5.12    1.79
  -3  -4  -8    5.69    1.94
   3  -4   8    5.06    1.16
  -3   4  -9    1.14    0.84
   3   4   9    1.19    0.58
  -3   4  -9    0.44    0.65
  -3  -4  -9    0.77    1.27
  -3   4 -10    3.87    0.92
  -3   4 -10    5.56    1.24
   3   4  10    3.93    0.88
  -3  -4 -10    2.86    1.63
   3  -4  10    8.41    2.28
  -3   4 -11    5.01    1.05
   3   4  11    5.10    0.72
  -3   4 -11    8.27    1.47
   3  -4  11    2.58    2.00
  -3  -4 -11    3.91    1.70
  -3  -4 -12    1.85    1.58
   3  -4  12    2.81    2.01
   3   4  13    0.69    0.71
  -3   4 -13    0.31    0.66
  -3  -4 -13    1.49    1.72
   3  -4  13    3.90    2.29
   3   5 -10    1.46    0.87
  -3   5  10    0.86    0.64
   3  -5 -10    1.98    0.78
  -3  -5  10    1.69    1.35
  -3  -5  10    0.83    1.28
   3  -5 -10    0.37    1.05
   3   5  -9    2.97    0.90
  -3   5   9    3.17    0.88
   3  -5  -9    4.89    0.97
  -3  -5   9    5.36    1.57
  -3  -5   9    3.30    1.18
  -3  -5   9    5.48    2.15
   3  -5  -9    3.91    1.45
   3   5  -8    1.37    0.77
   3  -5  -8    0.20    1.01
  -3  -5   8    0.60    1.59
   3  -5  -8    0.43    0.61
  -3  -5   8    0.71    0.97
  -3  -5   8    1.77    1.36
   3   5  -7    2.56    0.81
  -3  -5   7    4.85    1.23
  -3  -5   7    3.99    1.77
   3  -5  -7    3.60    1.42
  -3  -5   7    2.63    1.56
   3  -5  -7    4.88    0.93
   3   5  -6    1.60    0.87
  -3  -5   6    0.57    0.83
   3  -5  -6    0.30    0.65
  -3  -5   6    2.66    1.48
   3  -5  -6    0.59    0.92
  -3  -5   6    3.25    1.30
   3   5  -5    6.23    1.05
   3  -5  -5    9.83    1.92
  -3  -5   5    6.17    1.39
  -3  -5   5    9.99    2.02
   3  -5  -5    5.80    1.01
  -3  -5   4    5.63    1.96
   3  -5  -4    5.26    1.36
   3  -5  -4    4.17    1.04
  -3  -5   4    4.02    1.14
  -3  -5   4    1.35    1.36
   3  -5  -3    8.26    1.78
  -3  -5   3    6.84    1.51
   3  -5  -3    9.96    1.93
  -3  -5   3    8.37    1.00
  -3  -5   3    9.47    1.95
   3  -5  -3    8.78    1.30
   3  -5  -2    3.11    0.76
  -3  -5   2    4.33    1.44
   3  -5  -2    2.84    1.33
  -3  -5   2    2.56    1.01
  -3  -5   2    1.66    0.74
   3  -5  -1    9.86    1.40
   3  -5  -1   12.64    1.49
   3  -5  -1   10.68    1.09
  -3  -5   1   11.68    1.36
  -3  -5   1    8.97    1.03
  -3  -5   1   12.39    2.53
   3  -5   0    0.28    0.63
   3  -5   0    2.98    1.41
   3  -5   0    1.21    0.99
  -3  -5   0    1.26    0.97
  -3  -5   0    0.90    1.36
  -3  -5   0    1.47    0.62
   3   5   1    7.56    0.91
   3  -5   1    7.60    0.97
  -3  -5  -1    7.50    0.85
  -3  -5  -1    7.49    1.16
   3  -5   1    7.71    1.64
   3  -5   1    6.75    1.85
   3   5   2    2.79    0.86
  -3  -5  -2    3.82    0.79
   3  -5   2    3.63    1.57
  -3  -5  -2    1.66    1.08
   3  -5   2    2.07    0.87
   3   5   3    0.91    0.60
   3  -5   3    1.63    1.31
  -3  -5  -3    1.85    1.22
   3  -5   3    1.39    0.84
   3  -5   3    2.28    1.41
  -3   5  -4    2.12    0.91
   3   5   4    1.06    0.64
  -3  -5  -4    0.96    1.16
   3  -5   4    3.71    1.35
  -3  -5  -4    2.14    0.69
   3  -5   4    3.36    1.76
  -3   5  -5    4.25    1.20
   3  -5   5    5.61    1.52
   3  -5   5    4.13    1.81
  -3  -5  -5    5.26    1.64
   3  -5   5    2.12    1.06
   3   5   6    2.56    0.83
  -3   5  -6    2.43    1.08
   3  -5   6    2.58    1.11
  -3  -5  -6    1.15    1.32
   3  -5   6    2.41    1.35
   3   5   7    4.14    0.96
  -3   5  -7    5.62    1.28
   3  -5   7    6.98    1.51
  -3  -5  -7    2.36    1.42
   3  -5   7    4.07    1.88
  -3   5  -8    2.40    1.07
   3   5   8    3.14    0.87
   3  -5   8    6.04    2.44
   3  -5   8    3.23    1.25
  -3  -5  -8    2.39    1.47
  -3   5  -9    0.23    0.86
   3   5   9    0.63    0.77
  -3  -5  -9    0.23    1.25
   3  -5   9   -0.26    1.05
   3  -5   9   -0.98    1.59
   3   5  10    0.76    0.73
  -3   5 -10    1.00    1.09
  -3   5 -10    2.86    0.80
   3  -5  10    0.22    1.79
  -3  -5 -10    0.26    1.27
   3  -6  -2   -0.19    0.76
  -3  -6   2    1.73    0.80
  -3  -6   1    1.39    0.77
   3  -6  -1    1.81    1.26
  -3  -6   1    0.26    1.20
  -3  -6   1    0.28    1.03
   3  -6  -1    0.47    0.71
   3  -6  -1    1.09    1.33
  -3  -6   1    0.83    1.56
  -3  -6   0    2.01    0.73
  -3  -6   0    3.47    1.61
   3  -6   0    4.48    1.61
   3  -6   0    1.61    1.22
   3  -6   0    1.00    0.86
  -3  -6   0    1.91    1.31
  -3  -6  -1    3.25    0.91
  -3  -6  -1    1.83    1.40
   3  -6   1    1.04    1.10
   3  -6   1    2.94    1.69
  -3  -6  -1    4.84    1.74
   3  -6   1    4.80    2.30
   3  -6   1    0.70    0.94
  -4   0  18    4.67    2.38
   4   0 -18    1.85    0.69
  -4   0  18    1.14    0.64
   4   0 -18    3.86    2.16
   4   0 -17    2.55    1.52
  -4   0  17    1.43    1.57
  -4   0  17    0.26    0.73
   4   0 -16    3.20    1.65
  -4   0  16    0.10    1.32
  -4   0  16    0.97    0.55
  -4   0  15    0.63    0.45
   4   0 -15    1.80    1.43
  -4   0  15    1.79    1.44
   4   0 -15   -0.06    0.52
   4   0 -14   11.82    1.06
   4   0 -14   12.66    1.68
  -4   0  14   10.96    0.95
  -4   0  14    9.67    1.42
  -4   0  14   12.57    1.18
  -4   0  13    1.58    1.29
  -4   0  13    0.53    0.41
   4   0 -13    1.60    1.39
  -4   0  13    0.25    0.69
   4   0 -13    1.57    0.65
   4   0 -12    7.99    1.70
  -4   0  12    4.48    0.58
  -4   0  12    5.31    1.38
  -4   0  12    6.07    1.13
   4   0 -12    5.30    0.69
  -4   0  11    2.41    1.02
  -4   0  11    0.14    0.38
  -4   0  11    0.92    0.57
   4   0 -11    1.44    1.14
   4   0 -11    0.74    0.46
   4   0 -10   17.73    1.35
  -4   0  10   21.20    1.39
   4   0 -10   20.54    1.68
  -4   0  10   22.55    1.69
  -4   0  10   21.52    1.40
  -4   0   9    2.04    0.88
  -4   0   9    0.18    0.43
  -4   0   9   -0.26    0.31
   4   0  -9    0.35    0.52
   4   0  -9    0.42    0.40
   4   0  -9    0.85    0.83
  -4   0   9    0.67    0.38
  -4   0   8  105.54    6.20
  -4   0   8  107.10    6.06
   4   0  -8  116.62    6.09
  -4   0   8  110.45    6.08
  -4   0   8  120.45    6.06
   4   0  -8  117.44    6.15
  -4   0   7   -0.07    0.37
  -4   0   7    0.08    0.36
  -4   0   7    0.21    0.31
   4   0  -7    0.40    0.54
  -4   0   7    0.86    0.71
   4   0  -7    0.70    0.43
   4   0  -7    0.42    0.39
  -4   0   6    8.94    0.86
   4   0  -6   10.05    0.80
   4   0  -6    9.57    0.71
   4   0  -6    8.03    0.71
  -4   0   6    8.32    0.70
  -4   0   6    9.81    0.72
   4   0  -5    0.55    0.43
  -4   0   5   -0.09    0.36
  -4   0   5   -0.34    0.55
   4   0  -5    0.47    0.41
  -4   0   5    0.60    0.35
  -4   0   4   15.41    0.99
   4   0  -4   15.63    0.99
   4   0  -4   15.00    1.04
  -4   0   4   16.00    1.01
   4   0  -3    0.20    0.27
   4   0  -3    0.11    0.31
  -4   0   3   -0.12    0.42
  -4   0   3    0.43    0.34
   4   0  -3    0.00    0.41
   4   0  -2  106.38    5.40
  -4   0   2  100.09    5.36
   4   0  -2   95.46    5.44
  -4   0   2  106.90    5.45
   4   0  -2  103.10    5.36
  -4   0   2  103.39    5.39
   4   0  -2  100.39    5.37
   4   0  -1   -0.22    0.23
   4   0  -1    0.31    0.26
  -4   0   1    0.77    0.22
   4   0  -1   -0.12    0.51
  -4   0   1    0.25    0.46
  -4   0   1    0.08    0.24
  -4   0   1    0.22    0.31
   4   0   0   79.39    3.97
  -4   0   0   77.60    3.97
  -4   0   0   72.06    4.03
  -4   0   0   74.76    3.96
   4   0   0   71.81    4.04
   4   0   0   75.51    3.96
   4   0   1    0.01    0.84
  -4   0  -1    0.65    0.43
   4   0   1    0.54    0.27
  -4   0  -1    0.15    0.27
   4   0   1    0.06    0.43
  -4   0  -2   11.95    0.82
   4   0   2   10.02    1.13
  -4   0  -2    9.43    1.11
  -4   0  -2   12.58    0.88
   4   0   2   12.99    0.88
  -4   0  -3   -0.21    0.60
  -4   0  -3    0.56    0.29
  -4   0  -3    0.19    0.17
   4   0   3   -0.91    1.06
   4   0   3    0.42    0.60
  -4   0  -3    1.54    1.14
  -4   0  -4    0.62    0.64
  -4   0  -4    1.30    1.18
   4   0   4    0.65    1.03
  -4   0  -4    0.84    0.34
   4   0   4    0.02    0.60
  -4   0  -4    0.45    0.23
  -4   0  -5   -0.06    1.00
  -4   0  -5   -0.31    0.69
   4   0   5    1.04    0.63
   4   0   5    0.09    0.21
  -4   0  -5    0.50    0.31
   4   0   5    0.29    1.05
  -4   0  -5   -0.11    0.20
  -4   0  -6    2.44    0.25
   4   0   6    1.91    0.27
  -4   0  -6    3.50    0.84
  -4   0  -6    2.14    1.13
  -4   0  -6    3.40    0.47
   4   0   7    1.24    1.17
  -4   0  -7    0.77    1.12
  -4   0  -7    1.89    1.05
   4   0   7    0.70    0.27
   4   0   7   -0.06    0.63
  -4   0  -7    0.53    0.36
   4   0   7    0.31    0.34
   4   0   8    3.15    1.29
  -4   0  -8    3.58    0.57
   4   0   8    3.92    1.00
  -4   0  -8    4.04    0.99
   4   0   8    3.11    0.38
  -4   0  -8    2.79    1.30
   4   0   8    2.03    0.50
  -4   0  -8    2.60    0.42
   4   0   9    1.22    0.99
   4   0   9    0.15    0.37
  -4   0  -9    3.06    1.12
  -4   0  -9   -0.08    0.27
  -4   0  -9    0.52    0.40
  -4   0  -9    1.61    1.21
   4   0   9    0.85    1.00
   4   0   9    0.31    0.30
   4   0  10   12.83    0.84
   4   0  10   13.35    1.22
  -4   0 -10   13.08    0.93
   4   0  10   10.54    0.89
  -4   0 -10   10.99    0.82
  -4   0 -11    0.63    1.47
   4   0  11    0.49    0.77
  -4   0 -11    0.81    0.57
   4   0  11    0.52    0.37
  -4   0 -12   32.34    1.89
  -4   0 -12   24.12    2.49
   4   0  12   30.01    2.11
   4   0  12   30.94    1.80
  -4   0 -13    0.98    0.55
   4   0  13    2.16    1.00
  -4   0 -13    4.16    1.72
   4   0  13    0.78    0.50
  -4   0 -14    2.98    0.74
  -4   0 -14    4.51    1.98
   4   0  14    4.19    0.69
   4   0  14    3.53    1.16
   4   0  15    0.75    0.57
   4   0  15    0.34    0.95
  -4   0 -15    1.36    1.68
  -4   0 -15    1.21    0.59
   4   0  16    3.73    1.27
   4   0  16    1.46    0.65
  -4   0 -16    2.16    0.72
  -4   0 -16    2.29    1.87
  -4   0 -17    1.47    0.90
   4   0  17    3.16    1.35
  -4   0 -17    3.36    2.46
   4   0  17    0.16    0.57
  -4   0 -18    5.99    1.11
   4   0  18    5.94    1.07
  -4   0 -18    3.87    2.22
  -4   1  18    5.27    1.44
  -4   1  18    5.15    1.00
   4   1 -18    3.42    1.05
   4  -1 -18    3.33    0.89
  -4  -1  18    3.96    1.88
   4  -1 -18    5.66    2.50
   4   1 -17    6.30    1.09
  -4   1  17    0.85    1.06
  -4  -1  17    3.04    1.87
   4  -1 -17    3.93    2.17
   4   1 -16    1.49    0.64
  -4   1  16    1.23    0.95
  -4  -1  16    2.02    2.09
   4  -1 -16    3.41    1.81
  -4  -1  16    0.97    0.85
  -4  -1  16    1.08    0.50
   4  -1 -16    0.66    0.62
  -4   1  15    2.41    0.68
  -4   1  15    3.20    0.99
   4  -1 -15    4.13    1.92
   4  -1 -15    1.45    0.61
  -4  -1  15    2.97    1.63
  -4   1  14    1.21    0.54
  -4   1  14    1.78    0.97
   4   1 -14    1.90    0.71
   4  -1 -14    4.00    1.62
  -4  -1  14    1.29    0.56
   4  -1 -14    1.91    0.70
  -4  -1  14    2.19    1.37
   4   1 -13    1.62    0.61
  -4   1  13    0.51    0.49
  -4   1  13    0.76    0.89
   4  -1 -13    0.89    0.98
  -4  -1  13    2.18    1.29
   4  -1 -13    1.22    0.56
  -4  -1  13    1.38    0.54
   4  -1 -13    0.03    1.33
  -4   1  12    5.94    0.68
   4   1 -12    5.60    0.73
  -4   1  12    5.64    0.83
  -4  -1  12    8.63    1.76
  -4  -1  12    6.04    0.69
   4  -1 -12    6.48    0.72
   4  -1 -12    6.51    1.31
   4  -1 -12    5.31    1.41
   4   1 -11    4.22    0.85
  -4   1  11    2.81    0.78
  -4   1  11    2.68    0.65
   4  -1 -11    3.27    0.67
   4  -1 -11    4.28    1.25
  -4  -1  11    3.10    0.76
   4  -1 -11    3.83    0.92
  -4  -1  11    5.56    1.35
   4   1 -10    8.79    1.05
  -4   1  10    6.89    0.69
   4   1 -10    7.56    0.78
  -4   1  10    9.03    0.93
   4  -1 -10    7.19    0.94
  -4  -1  10    8.30    0.78
   4  -1 -10    7.52    1.23
   4  -1 -10    7.41    0.84
  -4  -1  10    8.50    1.15
   4   1  -9   47.41    2.77
   4   1  -9   43.04    2.57
  -4   1   9   40.59    2.56
  -4   1   9   45.37    2.57
  -4  -1   9   42.99    2.85
   4  -1  -9   46.74    2.71
   4  -1  -9   43.92    2.64
   4  -1  -9   45.97    2.58
  -4  -1   9   42.92    2.55
  -4  -1   9   42.45    2.60
  -4   1   8   16.03    1.06
   4   1  -8   14.00    1.03
  -4   1   8   13.11    0.96
   4   1  -8   12.95    1.26
  -4  -1   8   13.92    1.03
  -4  -1   8   15.03    1.05
   4  -1  -8   14.60    1.06
   4  -1  -8   13.84    1.12
  -4  -1   8   14.51    1.08
   4  -1  -8   13.58    1.02
   4  -1  -8   13.22    0.99
  -4  -1   8   14.15    1.31
   4   1  -7    2.85    0.57
  -4   1   7    2.22    0.50
  -4   1   7    3.65    0.60
   4   1  -7    4.12    0.89
  -4  -1   7    3.66    1.05
   4  -1  -7    3.82    0.83
  -4  -1   7    1.79    0.55
   4  -1  -7    2.64    0.59
   4  -1  -7    2.96    0.54
  -4  -1   7    3.64    0.74
  -4  -1   7    2.55    0.56
   4  -1  -7    3.93    0.70
   4   1  -6    9.63    0.75
  -4   1   6   10.75    0.71
   4   1  -6    9.93    0.96
  -4   1   6    8.55    0.71
   4  -1  -6    8.74    0.80
   4  -1  -6    8.78    0.68
  -4  -1   6    8.79    0.73
  -4  -1   6    8.46    0.84
  -4  -1   6    8.52    0.96
   4  -1  -6    8.30    0.72
   4  -1  -6    9.40    0.74
  -4  -1   6    8.72    0.74
   4   1  -5   25.97    1.71
   4   1  -5   25.18    1.51
  -4   1   5   26.22    1.49
  -4   1   5   26.76    1.48
  -4  -1   5   24.95    1.53
  -4  -1   5   26.76    1.65
  -4  -1   5   24.63    1.50
   4  -1  -5   24.29    1.58
   4  -1  -5   25.92    1.51
   4  -1  -5   23.12    1.52
   4  -1  -5   23.52    1.47
   4   1  -4    8.93    0.88
   4   1  -4    8.26    0.65
   4   1  -4    8.50    0.65
  -4   1   4    8.81    0.61
  -4   1   4    7.48    0.61
   4  -1  -4    7.78    0.65
   4  -1  -4    7.36    0.67
  -4  -1   4    9.44    0.66
  -4  -1   4    7.64    0.65
  -4  -1   4    8.34    0.88
   4  -1  -4    7.55    0.61
   4   1  -3    2.05    0.48
  -4   1   3    2.85    0.43
  -4   1   3    1.70    0.53
   4   1  -3    2.39    0.78
  -4   1   3    1.74    0.40
   4   1  -3    1.85    0.44
   4  -1  -3    1.34    0.49
   4  -1  -3    2.24    0.46
  -4  -1   3    1.28    0.72
   4  -1  -3    2.53    0.43
  -4  -1   3    1.83    0.44
  -4  -1   3    2.23    0.44
   4   1  -2    2.07    0.43
  -4   1   2    2.94    0.58
   4   1  -2    2.69    0.76
  -4   1   2    2.21    0.44
   4   1  -2    2.47    0.52
  -4   1   2    2.82    0.42
   4  -1  -2    2.54    0.41
   4  -1  -2    2.57    0.51
  -4  -1   2    3.49    0.87
  -4  -1   2    1.79    0.44
  -4  -1   2    2.19    0.41
   4  -1  -2    3.09    0.67
   4   1  -1   26.81    1.55
  -4   1   1   28.76    1.51
  -4   1   1   26.74    1.57
   4   1  -1   26.72    1.75
  -4   1   1   28.18    1.64
   4   1  -1   26.87    1.51
   4   1  -1   28.14    1.59
   4  -1  -1   27.18    1.61
  -4  -1   1   27.71    1.77
   4  -1  -1   26.86    1.51
  -4  -1   1   25.74    1.56
   4  -1  -1   27.75    1.58
   4   1   0   48.24    2.76
  -4   1   0   53.61    2.69
  -4   1   0   48.91    2.79
   4   1   0   53.24    2.88
  -4   1   0   50.97    2.78
   4  -1   0   48.07    2.79
   4  -1   0   49.55    2.77
  -4  -1   0   49.31    2.75
   4  -1   0   52.19    2.69
  -4  -1   0   51.44    2.94
   4   1   1  206.42   10.69
   4   1   1  205.89   10.63
  -4   1  -1  206.75   10.66
   4  -1   1  209.86   10.65
   4  -1   1  199.59   10.67
  -4  -1  -1  185.45   10.73
  -4  -1  -1  205.21   10.62
  -4   1  -2  221.62   12.60
   4   1   2  261.19   12.69
  -4   1  -2  222.43   12.64
   4   1   2  258.97   12.57
  -4  -1  -2  241.55   12.74
  -4  -1  -2  246.48   12.55
   4  -1   2  250.24   12.56
   4  -1   2  216.35   12.62
   4  -1   2  243.40   12.64
  -4   1  -3   10.26    0.71
  -4   1  -3    8.90    0.94
  -4   1  -3    9.60    0.85
   4   1   3   10.48    0.69
   4   1   3   11.22    0.92
  -4  -1  -3    9.25    0.68
   4  -1   3    8.97    0.91
   4  -1   3    8.24    1.01
  -4  -1  -3    8.08    1.09
   4  -1   3    9.28    0.66
  -4  -1  -3    8.97    0.63
  -4   1  -4    6.38    0.80
  -4   1  -4    7.73    0.63
   4   1   4    8.59    0.87
  -4   1  -4    7.91    0.90
   4   1   4    8.43    0.65
  -4  -1  -4    8.99    0.71
   4  -1   4    6.56    0.88
  -4  -1  -4    7.79    0.57
  -4  -1  -4    7.62    1.11
   4  -1   4    7.84    0.60
   4  -1   4    8.02    0.98
  -4   1  -5    0.76    0.74
   4   1   5    0.82    0.46
   4   1   5    0.46    0.28
   4   1   5    2.25    0.79
  -4   1  -5    1.52    0.77
  -4   1  -5    0.37    0.37
   4  -1   5    0.24    0.35
  -4  -1  -5    1.71    0.67
   4  -1   5    2.43    1.04
  -4  -1  -5    1.18    1.11
   4  -1   5    1.07    0.77
  -4  -1  -5    0.49    0.31
   4   1   6   65.29    3.42
   4   1   6   67.89    3.39
   4   1   6   68.07    3.69
  -4   1  -6   63.31    3.40
  -4   1  -6   53.17    3.66
   4  -1   6   61.06    3.39
   4  -1   6   58.91    3.63
  -4  -1  -6   55.58    3.80
   4   1   7   25.05    1.34
  -4   1  -7   22.55    1.42
  -4   1  -7   23.87    1.72
  -4   1  -7   20.63    1.80
   4   1   7   23.65    1.67
   4   1   7   23.54    1.46
   4   1   7   22.42    1.36
  -4  -1  -7   22.15    1.34
  -4  -1  -7   21.28    1.57
   4  -1   7   22.26    1.75
  -4  -1  -7   20.56    2.01
   4  -1   7   20.10    1.81
  -4  -1  -7   23.71    1.31
   4   1   8   40.56    2.19
  -4   1  -8   33.37    2.62
  -4   1  -8   38.57    2.22
  -4   1  -8   38.70    2.60
   4   1   8   40.12    2.16
   4   1   8   35.97    2.46
   4  -1   8   39.03    2.21
  -4  -1  -8   35.81    2.37
   4  -1   8   37.33    2.74
  -4  -1  -8   39.25    2.12
   4   1   9   14.33    0.94
   4   1   9   13.63    1.11
  -4   1  -9   12.67    1.52
   4   1   9   14.03    0.95
   4  -1   9   13.45    1.44
   4  -1   9   13.30    1.49
  -4  -1  -9   12.71    1.23
  -4  -1  -9   12.99    1.72
  -4  -1  -9   13.59    0.89
  -4  -1  -9   12.43    0.89
   4   1  10    5.12    0.56
  -4   1 -10    6.52    0.69
   4   1  10    7.52    0.95
  -4  -1 -10    5.83    0.54
   4  -1  10    6.10    1.58
  -4  -1 -10    4.63    0.54
   4  -1  10    4.50    1.18
  -4  -1 -10    6.77    1.80
   4   1  11    6.55    0.66
   4   1  11    7.21    0.77
  -4   1 -11   10.07    1.79
   4  -1  11    6.73    1.41
  -4  -1 -11   11.13    2.13
  -4  -1 -11    6.97    0.65
   4   1  12    1.97    0.55
  -4   1 -12    2.54    0.68
   4  -1  12    3.85    1.41
  -4  -1 -12    3.04    0.63
  -4  -1 -12    4.89    2.03
  -4   1 -13   14.03    1.70
  -4   1 -13   11.26    1.13
   4   1  13   16.06    1.35
   4   1  13   12.47    1.03
  -4   1 -13   13.78    1.10
  -4  -1 -13   12.73    1.04
  -4  -1 -13   13.39    2.09
   4  -1  13   14.71    1.77
  -4   1 -14    4.28    1.76
   4   1  14    2.10    0.61
  -4   1 -14    3.91    0.79
  -4   1 -14    3.56    1.26
   4  -1  14    2.57    0.54
   4  -1  14    4.05    1.61
  -4  -1 -14    4.59    2.34
  -4  -1 -14    1.35    0.62
  -4   1 -15   10.07    1.02
  -4   1 -15   10.06    2.09
   4   1  15    9.62    0.94
  -4  -1 -15   10.78    2.57
   4  -1  15    9.87    1.40
   4  -1  15    9.70    0.83
  -4  -1 -15   11.07    0.99
  -4   1 -16    4.74    2.01
   4   1  16    3.48    0.86
  -4   1 -16    3.04    0.95
   4  -1  16    1.31    0.77
   4  -1  16    0.26    1.54
  -4  -1 -16    6.30    3.41
  -4  -1 -16    1.59    0.64
   4   1  17    0.85    0.71
  -4   1 -17    4.52    2.16
   4   1  17    4.64    1.32
  -4   1 -17    2.81    0.94
  -4  -1 -17    3.34    2.19
  -4  -1 -17    1.99    0.71
   4  -1  17    6.84    1.99
   4  -1  17    2.00    0.68
  -4   1 -18    0.49    0.72
   4   1  18    2.41    1.28
   4   1  18    2.38    0.83
  -4  -1 -18    8.71    2.77
  -4  -1 -18    1.96    0.93
   4  -1  18    2.20    1.70
   4   2 -17    3.60    0.93
  -4   2  17    4.36    1.17
  -4   2  17    2.77    0.81
  -4  -2  17    3.96    0.85
  -4  -2  17    7.77    2.29
   4  -2 -17    2.75    0.86
   4  -2 -17    4.99    2.23
   4   2 -16    1.09    0.63
  -4   2  16    0.87    0.82
  -4   2  16    0.66    0.59
  -4  -2  16    1.60    0.59
   4  -2 -16    1.24    0.65
  -4  -2  16    1.21    1.67
  -4   2  15   13.92    1.18
   4   2 -15   12.88    1.25
  -4  -2  15   17.98    2.12
   4  -2 -15   13.59    1.19
   4  -2 -15   17.95    1.95
  -4  -2  15   14.18    1.17
   4   2 -14    6.79    1.33
   4  -2 -14    6.60    1.49
   4  -2 -14    7.20    0.82
   4  -2 -14    8.03    1.81
  -4  -2  14    6.66    2.07
  -4  -2  14    5.82    0.79
   4   2 -13    6.40    0.82
  -4   2  13    7.17    0.84
   4  -2 -13    5.88    0.78
  -4  -2  13    6.53    0.81
   4  -2 -13   10.12    1.85
  -4  -2  13    6.61    1.87
  -4   2  12    3.44    0.76
   4   2 -12    2.73    0.75
   4  -2 -12    3.09    0.79
   4  -2 -12    4.27    1.29
  -4  -2  12    4.35    0.88
  -4  -2  12    3.98    1.46
  -4   2  11    5.03    0.85
   4   2 -11    5.48    0.96
  -4  -2  11    5.02    1.50
   4  -2 -11    5.75    0.71
  -4  -2  11    4.47    0.91
   4  -2 -11    5.48    1.38
  -4   2  10    7.39    0.74
   4   2 -10    6.29    0.81
   4  -2 -10    7.68    1.01
   4  -2 -10    6.66    0.74
  -4  -2  10    8.92    1.23
   4   2  -9   17.88    1.58
  -4   2   9   14.05    1.18
   4   2  -9   18.01    1.25
  -4   2   9   17.01    1.18
  -4  -2   9   18.83    1.68
   4  -2  -9   14.15    1.18
  -4  -2   9   16.82    1.30
   4  -2  -9   17.05    1.40
  -4   2   8   22.39    1.49
  -4   2   8   21.54    1.49
   4   2  -8   21.66    1.54
   4   2  -8   27.20    1.92
  -4  -2   8   23.66    1.90
   4  -2  -8   24.10    1.76
  -4  -2   8   26.48    1.70
   4  -2  -8   24.05    1.53
  -4   2   7    3.53    0.63
  -4   2   7    3.98    0.69
   4   2  -7    3.71    1.08
  -4  -2   7    4.77    0.93
  -4  -2   7    4.43    1.30
   4  -2  -7    3.83    0.84
   4  -2  -7    3.86    0.94
   4  -2  -7    3.90    0.67
   4   2  -6    1.81    0.91
  -4   2   6    1.17    0.44
   4   2  -6    1.03    0.45
  -4   2   6    1.97    0.48
  -4  -2   6    1.68    0.77
  -4  -2   6    1.51    0.88
   4  -2  -6    1.01    0.44
  -4  -2   6    1.76    0.54
   4  -2  -6    1.23    0.73
  -4  -2   6    1.84    0.48
   4  -2  -6    2.02    0.64
   4  -2  -6    0.65    0.40
   4   2  -5    2.11    0.86
  -4   2   5    2.64    0.55
   4   2  -5    2.26    0.52
  -4   2   5    1.44    0.47
   4  -2  -5    2.83    0.48
   4  -2  -5    2.83    0.70
   4  -2  -5    4.14    0.90
  -4  -2   5    2.85    0.63
   4  -2  -5    1.48    0.52
  -4  -2   5    2.96    0.97
   4   2  -4    3.47    0.91
   4   2  -4    3.21    0.57
   4   2  -4    3.77    0.72
  -4   2   4    4.32    0.63
  -4   2   4    3.33    0.60
  -4  -2   4    3.06    0.88
   4  -2  -4    3.89    0.62
  -4  -2   4    2.86    0.54
   4  -2  -4    2.67    0.37
  -4   2   3    1.20    0.36
   4   2  -3    1.22    0.42
  -4   2   3    2.35    0.51
   4   2  -3    0.62    0.43
  -4   2   3    1.13    0.57
  -4  -2   3    0.72    0.85
  -4  -2   3    1.17    0.46
   4  -2  -3    1.51    0.54
   4  -2  -3    1.91    0.41
   4  -2  -3    1.76    0.52
  -4  -2   3    1.48    0.40
  -4   2   2    5.88    0.56
   4   2  -2    5.48    0.57
   4   2  -2    4.20    0.46
  -4   2   2    5.59    0.66
  -4   2   2    4.46    0.47
  -4  -2   2    5.77    0.58
  -4  -2   2    5.35    0.49
  -4  -2   2    8.69    1.34
   4  -2  -2    5.44    0.58
   4  -2  -2    4.89    0.43
   4  -2  -2    5.42    0.67
  -4  -2   2    4.94    0.48
  -4  -2   2    5.14    0.54
  -4   2   1   17.46    1.17
   4   2  -1   17.27    1.16
   4   2  -1   16.01    1.04
  -4   2   1   18.68    1.07
  -4   2   1   17.45    1.21
   4  -2  -1   18.11    1.16
  -4  -2   1   19.06    1.15
  -4  -2   1   18.45    1.45
   4  -2  -1   18.72    1.05
   4  -2  -1   15.84    1.20
  -4  -2   1   16.88    1.15
  -4  -2   1   15.60    1.03
  -4   2   0   16.63    1.14
   4   2   0   17.53    1.10
  -4   2   0   15.73    0.97
   4   2   0   16.36    1.12
  -4  -2   0   15.58    1.05
  -4  -2   0   15.06    1.12
   4  -2   0   16.21    0.96
  -4  -2   0   16.19    1.44
  -4  -2   0   15.35    0.94
   4  -2   0   16.51    1.15
   4  -2   0   15.33    1.13
   4  -2   0   17.97    1.13
  -4   2  -1    2.00    0.71
   4   2   1    1.72    0.48
   4   2   1    1.11    0.61
  -4   2  -1    1.82    0.34
   4  -2   1    1.75    0.61
   4  -2   1    2.23    0.30
  -4  -2  -1    1.81    0.45
   4  -2   1    3.29    0.55
   4  -2   1    1.26    0.56
   4  -2   1    1.49    0.70
  -4  -2  -1    1.86    0.68
  -4   2  -2   10.32    0.87
   4   2   2   10.40    0.78
  -4   2  -2   11.03    0.93
   4   2   2   10.39    0.91
  -4  -2  -2   10.48    0.75
   4  -2   2    9.46    0.88
   4  -2   2   10.83    1.03
  -4  -2  -2   11.17    0.96
   4  -2   2   11.24    0.86
  -4  -2  -2   10.40    0.76
   4  -2   2   10.21    0.78
   4   2   3    1.22    0.57
   4   2   3    0.92    0.40
  -4   2  -3    1.51    0.58
  -4   2  -3    1.02    0.60
  -4   2  -3    1.20    0.49
   4  -2   3    0.23    0.44
  -4  -2  -3    1.68    0.76
   4  -2   3    1.40    0.59
  -4  -2  -3    1.65    0.39
   4  -2   3    2.22    0.95
  -4  -2  -3    1.42    0.43
   4   2   4   20.14    1.24
  -4   2  -4   19.75    1.44
   4   2   4   19.12    1.46
  -4   2  -4   18.14    1.28
  -4   2  -4   18.51    1.26
  -4  -2  -4   19.75    1.22
   4  -2   4   18.96    1.54
   4  -2   4   20.01    1.25
  -4  -2  -4   21.13    1.55
  -4  -2  -4   19.53    1.21
   4   2   5    1.19    0.45
  -4   2  -5    2.35    0.80
  -4   2  -5    1.54    0.47
   4   2   5    3.04    0.81
  -4   2  -5    1.87    0.64
   4  -2   5    1.58    0.97
  -4  -2  -5    2.16    0.53
  -4  -2  -5    3.16    1.09
  -4  -2  -5    2.18    0.47
   4  -2   5    1.50    0.71
   4  -2   5    2.88    0.57
   4   2   6   30.68    2.19
   4   2   6   32.25    1.88
  -4   2  -6   31.27    1.96
  -4   2  -6   31.25    2.14
   4   2   6   32.19    1.87
  -4   2  -6   30.62    1.97
  -4  -2  -6   31.71    2.52
   4  -2   6   31.30    2.29
  -4  -2  -6   34.80    2.00
  -4  -2  -6   29.64    1.84
   4  -2   6   30.34    1.94
   4   2   7   12.96    0.96
  -4   2  -7   14.51    1.09
  -4   2  -7   13.67    1.04
  -4  -2  -7   13.45    1.09
  -4  -2  -7   10.78    1.43
   4  -2   7   12.58    1.37
   4   2   8    0.55    0.47
   4   2   8    0.33    0.42
  -4   2  -8    1.11    0.56
  -4   2  -8    1.28    0.70
  -4  -2  -8    3.48    1.41
   4  -2   8    1.93    1.21
   4  -2   8    3.45    1.24
  -4  -2  -8    2.91    0.86
   4   2   9    4.13    0.57
  -4   2  -9    5.70    0.88
   4   2   9    4.59    0.64
   4  -2   9    6.91    1.53
  -4  -2  -9    4.86    1.72
   4  -2   9    2.92    1.34
  -4   2 -10    0.40    0.54
   4   2  10    1.82    0.58
   4   2  10    1.56    0.62
  -4  -2 -10    2.39    1.61
   4  -2  10    2.19    1.40
   4   2  11    1.52    0.48
  -4   2 -11    1.60    1.03
   4   2  11    1.98    0.78
   4   2  11    1.15    0.59
  -4   2 -11    1.35    0.63
  -4  -2 -11    1.77    1.73
   4  -2  11    1.40    1.51
   4   2  12    9.00    0.92
  -4   2 -12    7.43    1.10
  -4   2 -12    8.96    0.95
   4   2  12    7.09    0.79
  -4  -2 -12    6.74    0.69
  -4  -2 -12    7.93    2.24
   4  -2  12    4.92    1.68
   4   2  13    1.28    0.56
  -4   2 -13    2.02    0.94
   4   2  13    2.57    0.84
   4   2  13    0.87    0.62
  -4   2 -13    1.97    0.75
  -4  -2 -13    1.17    1.79
  -4  -2 -13    1.14    0.50
   4  -2  13    2.28    1.60
   4   2  14    0.83    0.58
  -4   2 -14    1.15    0.93
   4   2  14    0.43    0.81
   4  -2  14    2.44    1.63
  -4  -2 -14    0.64    0.54
  -4   2 -15    0.80    0.98
   4   2  15   -0.29    0.79
  -4   2 -15    0.81    0.78
  -4  -2 -15    1.11    0.61
   4  -2  15    0.84    1.60
  -4  -2 -15    5.57    2.27
   4   2  16    2.82    0.97
  -4   2 -16    2.17    0.88
  -4  -2 -16    3.35    2.36
   4  -2  16    3.84    2.50
   4   2  17    2.04    0.88
  -4   2 -17    2.71    1.39
  -4   2 -17    2.38    0.89
   4   2  17    2.51    1.10
  -4  -2 -17    4.07    2.75
   4  -2  17    4.80    2.08
  -4   3  16    6.94    0.99
   4   3 -16    8.04    0.98
   4  -3 -16    8.38    2.29
  -4  -3  16    7.15    0.91
  -4  -3  16    9.69    2.46
   4   3 -15    1.27    0.65
  -4   3  15    0.09    0.71
   4  -3 -15    1.79    1.62
   4  -3 -15    0.94    0.64
  -4  -3  15    0.52    0.65
  -4  -3  15    2.51    1.64
  -4   3  14   10.91    1.08
   4   3 -14    8.04    0.98
   4  -3 -14    7.44    0.93
   4  -3 -14   10.13    1.48
  -4  -3  14   10.40    2.41
  -4  -3  14    9.48    1.00
   4   3 -13    1.50    0.82
  -4   3  13    1.00    0.66
  -4  -3  13    4.45    1.67
  -4  -3  13    1.90    0.93
   4  -3 -13    0.67    0.66
  -4   3  12   21.00    1.79
  -4  -3  12   18.60    1.55
   4  -3 -12   18.05    1.41
   4  -3 -12   18.92    1.80
   4   3 -11    5.81    1.09
  -4   3  11    4.22    0.88
   4  -3 -11    5.82    1.45
  -4  -3  11    5.53    1.67
  -4  -3  11    3.39    0.97
   4  -3 -11    4.96    0.90
   4   3 -10   12.43    1.10
  -4   3  10   12.72    1.09
   4  -3 -10   11.83    1.35
   4  -3 -10   12.92    1.08
  -4  -3  10   16.08    1.79
  -4  -3  10   14.51    1.35
   4   3  -9   17.91    1.37
  -4   3   9   17.16    1.35
   4  -3  -9   20.49    1.69
   4  -3  -9   20.20    1.35
  -4  -3   9   18.20    1.53
  -4  -3   9   18.15    1.86
  -4   3   8   43.51    2.67
   4   3  -8   41.82    2.66
  -4  -3   8   49.60    3.28
   4  -3  -8   45.86    2.97
  -4  -3   8   43.55    2.92
   4  -3  -8   47.20    2.67
  -4   3   7    1.67    0.61
   4   3  -7    2.00    0.63
  -4  -3   7    1.20    1.04
  -4  -3   7    1.85    0.99
   4  -3  -7    2.24    0.94
  -4   3   6    5.61    0.69
  -4   3   6    6.70    0.68
   4   3  -6    5.98    0.73
   4  -3  -6    5.85    0.89
   4  -3  -6    6.92    0.71
   4   3  -5    4.97    0.93
  -4   3   5    4.79    0.63
  -4   3   5    5.69    0.64
   4  -3  -5    7.60    1.35
   4  -3  -5    5.95    0.87
   4   3  -4    4.62    0.74
   4   3  -4    5.98    0.96
  -4   3   4    5.80    0.79
  -4   3   4    4.77    0.80
  -4  -3   4    4.43    0.55
  -4  -3   4    3.05    0.63
  -4  -3   4    4.59    1.43
   4  -3  -4    5.09    0.81
   4  -3  -4    5.11    1.15
  -4  -3   4    4.31    0.84
  -4   3   3    1.97    0.52
   4   3  -3    1.16    0.48
   4   3  -3    0.89    0.50
  -4   3   3    1.29    0.49
   4  -3  -3    0.59    0.49
  -4  -3   3    1.69    0.42
  -4  -3   3    1.14    1.01
   4  -3  -3    1.16    0.40
  -4  -3   3    0.80    0.56
   4   3  -2    3.52    0.59
   4  -3  -2    4.24    0.45
   4  -3  -2    4.46    0.78
  -4  -3   2    4.19    0.88
  -4  -3   2    3.56    0.45
  -4  -3   2    6.03    1.46
  -4   3   1    2.26    1.18
   4   3  -1    1.06    0.38
   4   3  -1    0.54    0.49
  -4   3   1    0.85    0.43
  -4  -3   1    0.30    0.58
   4  -3  -1    1.96    0.49
  -4  -3   1    0.60    0.50
  -4  -3   1    1.77    0.51
  -4  -3   1    0.54    0.30
   4  -3  -1   -0.01    0.62
   4  -3  -1    1.02    0.53
   4  -3  -1    1.50    0.39
   4   3   0    0.34    0.45
   4  -3   0    0.06    0.47
   4  -3   0    0.65    0.64
   4  -3   0    0.58    0.27
   4  -3   0    0.28    0.31
   4  -3   0   -0.30    0.71
   4  -3   0    0.64    0.43
  -4  -3   0    1.55    0.48
  -4  -3   0    0.07    0.61
  -4  -3   0    1.06    0.32
   4   3   1    0.59    0.40
  -4   3  -1    0.53    0.64
   4  -3   1    1.64    0.78
  -4  -3  -1    0.41    0.61
  -4  -3  -1    0.81    0.52
   4  -3   1    2.33    0.80
  -4  -3  -1    0.62    0.40
   4  -3   1    1.07    0.61
   4  -3   1    0.48    0.53
   4  -3   1    0.95    0.32
   4  -3   1    0.28    0.34
  -4  -3  -1    1.26    0.41
  -4  -3  -1    1.53    0.33
   4   3   2    6.11    0.65
  -4   3  -2    6.15    0.74
   4  -3   2    6.07    0.74
  -4  -3  -2    6.78    0.62
   4  -3   2    7.32    1.00
   4  -3   2    6.01    0.53
  -4  -3  -2    5.43    0.81
   4   3   3    3.68    0.54
  -4   3  -3    5.85    1.03
  -4  -3  -3    4.03    0.50
   4  -3   3    5.02    1.16
   4  -3   3    3.99    0.70
   4  -3   3    4.13    0.87
   4  -3   3    4.30    0.93
   4  -3   3    3.75    0.38
  -4  -3  -3    4.39    1.22
  -4   3  -4   17.69    1.30
   4   3   4   17.63    1.16
   4  -3   4   15.01    1.21
  -4  -3  -4   14.53    1.05
   4  -3   4   16.77    0.98
   4  -3   4   13.04    1.24
  -4  -3  -4   16.97    1.44
   4  -3   4   15.81    1.27
   4  -3   4   15.07    1.53
  -4   3  -5   12.30    1.42
   4   3   5   15.66    1.11
  -4   3  -5   15.81    1.16
  -4  -3  -5   16.92    1.48
   4  -3   5   13.99    1.53
  -4  -3  -5   15.53    1.07
   4   3   6   11.00    0.89
  -4   3  -6   11.11    0.95
  -4  -3  -6   10.21    1.25
   4  -3   6   11.38    1.43
  -4  -3  -6    9.28    0.82
   4   3   7    3.71    0.74
  -4   3  -7    2.79    0.73
  -4   3  -7    2.99    0.82
  -4  -3  -7    6.59    1.50
   4  -3   7    4.49    1.43
  -4  -3  -7    3.52    0.98
  -4   3  -8    5.91    0.77
   4   3   8    5.11    0.71
  -4   3  -8    5.97    0.95
   4  -3   8    8.66    1.83
  -4  -3  -8    8.10    1.84
  -4   3  -9   18.11    1.50
  -4   3  -9   22.98    1.56
   4   3   9   21.33    1.45
   4  -3   9   25.53    2.29
  -4  -3  -9   20.10    2.06
   4   3  10    1.46    0.60
  -4   3 -10    2.46    0.77
   4   3  10    0.53    0.47
  -4   3 -10    1.60    0.70
  -4  -3 -10    1.50    1.50
   4  -3  10    5.03    1.68
   4   3  11    1.29    0.57
   4   3  11    1.59    0.63
  -4   3 -11    1.03    0.80
  -4   3 -11    2.00    0.79
   4  -3  11    4.60    1.94
  -4  -3 -11    4.97    1.96
   4   3  12    2.49    0.74
  -4   3 -12    2.67    0.83
  -4   3 -12    1.97    0.83
  -4  -3 -12    0.60    1.72
   4  -3  12    3.20    1.85
   4   3  13    0.94    0.62
  -4   3 -13    1.73    0.81
  -4   3 -13    2.02    0.86
   4   3  13    1.11    0.58
   4  -3  13    4.86    2.09
  -4  -3 -13    0.43    1.82
   4   3  14    1.12    0.71
   4   3  14    0.69    0.55
  -4   3 -14    0.96    0.72
  -4   3 -14   -0.33    0.88
   4  -3  14   -0.09    1.88
  -4  -3 -14   -0.07    2.14
   4   3  15    1.55    0.72
  -4   3 -15   -0.01    0.77
   4   3  15    2.13    0.83
  -4   3 -15   -0.76    0.91
   4  -3  15    2.71    2.10
  -4  -3 -15   -1.46    2.07
  -4   4  14    1.96    0.79
   4   4 -14    3.47    0.94
   4  -4 -14    1.81    1.45
   4  -4 -14    2.47    0.86
  -4  -4  14    3.56    2.01
  -4  -4  14    4.11    1.20
  -4   4  13    1.01    0.64
   4   4 -13    0.32    0.73
   4  -4 -13    2.41    0.78
   4  -4 -13    4.90    1.56
  -4  -4  13    2.51    1.70
  -4  -4  13    2.60    1.00
   4   4 -12    3.39    0.97
   4  -4 -12    1.57    0.69
   4  -4 -12   -0.13    1.01
  -4  -4  12    1.92    1.78
  -4  -4  12    3.66    1.01
   4   4 -11    2.71    0.91
  -4   4  11    1.80    0.75
  -4  -4  11    1.87    1.05
   4  -4 -11    1.22    0.67
   4  -4 -11    1.85    1.24
  -4  -4  11    2.60    1.54
   4   4 -10   17.03    1.43
  -4   4  10   12.51    1.26
   4  -4 -10   14.97    1.62
   4  -4 -10   16.84    1.26
  -4  -4  10   14.52    1.95
  -4  -4  10   15.68    1.57
   4   4  -9    0.67    0.63
  -4   4   9    0.80    0.73
   4  -4  -9    0.41    1.15
  -4  -4   9    1.37    0.98
  -4  -4   9    3.07    1.62
   4  -4  -9    0.91    0.62
  -4   4   8    9.10    0.96
   4   4  -8    8.23    0.96
  -4  -4   8   11.89    2.41
  -4  -4   8   11.18    1.99
   4  -4  -8    8.74    0.91
   4  -4  -8    9.22    1.87
   4   4  -7    0.84    0.60
  -4   4   7    0.89    0.55
   4  -4  -7    2.08    1.05
   4  -4  -7    2.25    0.65
  -4  -4   7    2.70    1.42
  -4  -4   7    1.91    0.79
  -4  -4   7    3.69    1.32
  -4   4   6    3.78    0.75
   4   4  -6    3.22    0.75
   4  -4  -6    2.66    1.13
  -4  -4   6    3.91    1.58
  -4  -4   6    5.11    1.42
   4  -4  -6    4.57    0.85
  -4  -4   6    3.17    0.98
  -4   4   5    2.22    0.69
   4   4  -5    2.35    0.65
   4  -4  -5    1.60    0.58
  -4  -4   5    2.18    0.89
  -4  -4   5    1.53    1.28
   4  -4  -5    3.85    1.11
  -4  -4   5    1.31    0.80
  -4   4   4    3.73    0.80
  -4  -4   4    2.93    0.88
   4  -4  -4    5.09    0.92
  -4  -4   4    3.82    1.01
  -4  -4   4    2.73    1.42
   4  -4  -4    3.81    1.06
  -4   4   3    7.73    0.76
   4   4  -3    6.11    0.72
   4  -4  -3    7.75    0.84
   4  -4  -3    6.60    1.01
  -4  -4   3   10.01    1.87
  -4  -4   3    6.31    0.94
  -4  -4   3    7.04    0.87
   4   4  -2   13.30    1.14
   4   4  -2   11.76    1.03
  -4  -4   2   11.30    1.51
  -4  -4   2   14.00    1.32
   4  -4  -2   14.64    1.38
   4  -4  -2   14.96    1.18
   4   4  -1   11.85    1.05
  -4  -4   1   10.03    0.88
  -4  -4   1   13.59    1.57
   4  -4  -1   12.28    1.27
  -4  -4   1   13.23    1.24
   4  -4  -1   10.22    1.03
  -4   4   0    1.31    0.77
   4   4   0    0.82    0.54
  -4  -4   0    1.54    0.55
   4  -4   0    0.85    0.65
   4  -4   0    0.71    0.45
   4  -4   0    3.51    1.10
  -4  -4   0    3.06    1.33
  -4  -4   0    1.16    0.44
  -4  -4   0    0.10    0.82
  -4   4  -1    7.04    1.30
   4   4   1    5.12    0.70
   4  -4   1    5.83    1.36
   4  -4   1    4.08    0.78
   4  -4   1    4.60    0.96
  -4  -4  -1    6.57    1.34
  -4  -4  -1    4.91    0.77
   4   4   2    2.37    0.72
  -4   4  -2    2.38    0.89
   4  -4   2    2.76    1.26
  -4  -4  -2    2.10    0.48
  -4  -4  -2    1.89    0.99
   4  -4   2    2.48    0.57
   4  -4   2    2.36    0.83
  -4  -4  -2    2.63    0.58
   4   4   3    4.66    0.93
  -4   4  -3    4.57    1.02
   4  -4   3    4.88    1.38
   4  -4   3    5.51    1.03
  -4  -4  -3    5.56    1.34
   4  -4   3    3.42    0.63
   4   4   4    9.09    0.85
  -4   4  -4    8.48    0.96
   4  -4   4    8.26    1.02
   4  -4   4    6.11    0.62
   4  -4   4    9.31    1.87
  -4  -4  -4    8.54    1.18
   4  -4   4    6.49    0.64
   4  -4   4    9.40    1.17
   4   4   5    0.36    0.49
  -4   4  -5    1.64    0.74
  -4  -4  -5    0.54    0.98
   4  -4   5    2.37    1.03
   4  -4   5    1.15    0.58
   4  -4   5    0.76    1.26
  -4   4  -6   42.68    2.74
   4   4   6   45.43    2.64
  -4  -4  -6   47.17    3.17
   4  -4   6   39.50    2.42
   4  -4   6   41.84    2.79
   4  -4   6   41.83    3.24
  -4   4  -7    7.35    0.86
   4   4   7    6.33    0.77
  -4   4  -7    6.31    1.27
  -4  -4  -7    6.25    1.70
   4  -4   7    6.77    2.00
   4   4   8    2.53    0.70
   4  -4   8    3.52    1.82
  -4   4  -9    1.47    0.78
  -4   4  -9    1.14    0.92
   4   4   9    0.87    0.58
  -4  -4  -9   -2.21    1.20
  -4   4 -10    1.49    0.78
  -4   4 -10    1.47    1.05
   4   4  10    0.97    0.60
  -4  -4 -10   -0.02    1.33
   4  -4  10    0.88    1.77
   4   4  11    2.47    0.73
  -4   4 -11    2.82    0.88
  -4   4 -11    4.10    1.23
  -4  -4 -11    1.22    1.57
   4  -4  11    3.21    2.09
  -4   4 -12    2.94    0.89
   4   4  12    3.62    0.90
  -4   4 -12    5.49    1.44
  -4  -4 -12    4.29    1.92
   4  -4  12    4.25    2.21
  -4   4 -13    2.10    1.26
   4   4  13    0.60    0.79
  -4   4 -13    1.65    0.78
  -4  -4 -13    3.06    1.91
   4  -4  13   -0.03    1.94
   4   5 -10    2.47    0.87
  -4   5  10    1.40    0.71
   4  -5 -10    0.90    1.12
  -4  -5  10    4.82    1.68
  -4  -5  10    0.09    1.64
   4  -5 -10    1.70    0.83
  -4   5   9    3.81    0.91
   4   5  -9    5.94    1.11
  -4  -5   9    4.49    1.50
   4  -5  -9    4.94    0.94
  -4  -5   9    3.46    1.31
   4  -5  -9    2.81    1.36
  -4  -5   9    4.97    2.07
  -4   5   8   10.19    1.03
   4   5  -8    9.48    1.04
   4  -5  -8    9.12    1.02
   4  -5  -8   10.66    1.49
  -4  -5   8    7.60    1.92
  -4  -5   8    9.33    1.20
  -4  -5   8   11.28    2.62
  -4   5   7    0.22    0.63
   4   5  -7    1.82    0.75
   4  -5  -7    2.78    1.18
  -4  -5   7    0.43    1.24
  -4  -5   7    1.34    0.98
  -4  -5   7    2.02    1.50
   4  -5  -7    1.59    0.73
   4   5  -6    3.85    0.97
  -4  -5   6    2.66    1.69
   4  -5  -6    3.55    1.44
  -4  -5   6    3.47    1.15
  -4  -5   6    4.74    1.55
   4  -5  -6    4.34    0.87
   4   5  -5   12.49    1.16
  -4  -5   5   15.50    1.47
   4  -5  -5   12.49    1.57
   4  -5  -5   13.84    1.17
  -4  -5   5   13.33    1.71
  -4  -5   5   17.32    2.99
  -4  -5   4    0.90    1.21
  -4  -5   4    2.99    1.15
   4  -5  -4    1.97    1.06
   4  -5  -4    2.36    0.81
  -4  -5   3   18.06    1.93
  -4  -5   3   15.23    1.62
   4  -5  -3   14.92    1.61
   4  -5  -3   14.21    1.30
   4  -5  -3   18.00    1.70
   4  -5  -2    1.56    0.68
   4  -5  -2    1.40    0.98
  -4  -5   2    0.93    0.67
  -4  -5   2    0.28    0.84
  -4  -5   2    1.60    1.26
   4  -5  -1   10.59    1.49
  -4  -5   1    7.96    0.95
  -4  -5   1    9.92    1.25
  -4  -5   1    9.64    2.33
   4  -5  -1    8.15    1.00
   4   5   0    1.00    0.70
   4  -5   0    1.57    0.75
  -4  -5   0    1.64    0.93
   4  -5   0    2.17    1.21
  -4  -5   0    1.59    0.70
   4   5   1    1.19    0.77
  -4  -5  -1    3.15    1.22
  -4  -5  -1    2.69    0.71
   4  -5   1    2.64    0.93
   4  -5   1    0.48    1.27
   4   5   2    2.07    0.75
   4  -5   2    3.24    1.46
   4  -5   2    2.93    0.96
  -4  -5  -2    4.23    1.35
   4   5   3    1.40    0.71
  -4   5  -3    2.75    1.01
   4  -5   3    1.78    0.85
   4  -5   3    5.20    1.83
   4  -5   3    3.88    1.21
  -4  -5  -3    1.05    1.26
   4   5   4    3.29    0.86
  -4   5  -4    3.81    1.15
   4  -5   4    4.76    1.83
   4  -5   4    4.06    1.35
  -4  -5  -4    2.57    1.46
   4  -5   4    3.04    1.16
  -4   5  -5    2.39    0.99
   4   5   5    1.64    0.73
   4  -5   5    2.42    0.95
   4  -5   5    2.58    1.27
   4  -5   5    4.88    1.76
  -4  -5  -5    3.84    1.45
   4   5   6    0.90    0.69
  -4   5  -6    1.93    0.97
   4  -5   6    4.64    1.38
  -4  -5  -6    1.25    1.30
   4  -5   6    1.34    0.88
   4   5   7    3.76    0.95
  -4   5  -7    3.90    1.22
   4  -5   7    4.55    1.44
   4  -5   7    7.92    2.48
   4  -5   7    4.23    1.18
  -4  -5  -7    3.96    1.69
  -4   5  -8    3.26    1.22
   4   5   8    2.92    0.89
   4  -5   8    0.43    1.19
  -4  -5  -8    2.27    1.58
   4   5   9    0.58    0.71
  -4   5  -9    0.70    0.92
  -4  -5  -9    1.10    1.64
   4  -5   9    2.11    1.88
   4  -5  10    2.86    1.94
  -4  -5 -10    1.93    1.47
  -4  -6   1    4.93    0.99
   4  -6   0    0.90    0.88
  -4  -6   0    1.45    0.75
  -5   0  18    1.76    0.66
   5   0 -18    0.20    1.89
   5   0 -18    3.48    0.84
  -5   0  17    1.44    0.70
   5   0 -17    1.17    1.52
  -5   0  17    3.66    1.51
   5   0 -17    2.10    0.80
  -5   0  16    1.70    0.57
   5   0 -16    1.71    1.56
  -5   0  16    3.33    1.62
  -5   0  15    2.52    1.33
  -5   0  15    1.36    0.52
   5   0 -15    0.18    0.63
  -5   0  14   41.40    2.83
   5   0 -14   36.21    2.38
  -5   0  14   36.62    2.29
  -5   0  13    0.80    0.48
  -5   0  13    0.55    1.13
   5   0 -13    1.56    0.54
   5   0 -13    0.11    1.24
   5   0 -12   34.25    2.12
   5   0 -12   31.75    2.41
  -5   0  12   34.56    2.06
   5   0 -11    0.54    0.46
  -5   0  11    0.10    0.36
  -5   0  11    0.94    1.01
   5   0 -11    2.52    1.14
  -5   0  10    4.68    0.80
   5   0 -10    5.07    0.84
  -5   0  10    6.35    1.24
   5   0 -10    5.54    1.14
  -5   0   9    0.61    0.39
   5   0  -9    0.41    0.47
  -5   0   9    0.38    0.40
  -5   0   9    0.50    0.39
   5   0  -9    0.95    0.46
  -5   0   9    1.07    0.83
   5   0  -9    2.18    0.76
  -5   0   8   42.48    2.65
  -5   0   8   44.09    2.49
   5   0  -8   45.04    2.53
  -5   0   8   44.12    2.53
   5   0  -8   42.28    2.56
   5   0  -8   43.11    2.51
  -5   0   7    0.39    0.39
  -5   0   7    0.13    0.61
   5   0  -7    1.31    0.43
   5   0  -7    0.29    0.40
  -5   0   6   61.23    3.32
  -5   0   6   63.02    3.33
   5   0  -6   59.13    3.38
   5   0  -6   61.99    3.33
  -5   0   6   55.23    3.39
  -5   0   5    0.34    0.33
  -5   0   5   -0.04    0.39
   5   0  -5    0.06    0.36
   5   0  -5    0.49    0.48
  -5   0   4    3.07    0.54
   5   0  -4    3.31    0.56
  -5   0   4    3.75    0.65
   5   0  -4    4.29    0.79
   5   0  -4    3.13    0.49
   5   0  -3    0.65    0.36
   5   0  -3    0.44    0.48
  -5   0   3   -0.07    0.28
   5   0  -3    0.32    0.33
  -5   0   3    0.35    0.35
  -5   0   3    0.14    0.45
   5   0  -2   56.83    3.31
   5   0  -2   63.07    3.33
  -5   0   2   62.73    3.39
  -5   0   2   59.56    3.32
   5   0  -2   61.23    3.41
  -5   0   2   60.96    3.30
   5   0  -2   68.78    3.32
  -5   0   1   -0.09    0.25
   5   0  -1    0.89    0.54
  -5   0   1    0.40    0.47
   5   0  -1    0.18    0.43
   5   0  -1    0.12    0.28
  -5   0   1    0.28    0.50
   5   0  -1    0.56    0.36
   5   0   0    1.54    0.79
  -5   0   0    1.96    0.63
   5   0   0    1.06    0.36
  -5   0   0    0.33    0.54
  -5   0  -1    0.18    0.26
   5   0   1    0.22    0.50
   5   0   1    0.94    0.95
  -5   0  -1   -0.04    0.50
  -5   0  -1    0.39    0.40
   5   0   1   -0.15    0.31
  -5   0  -1    0.76    0.84
   5   0   1    0.05    0.38
  -5   0  -2   68.83    3.60
  -5   0  -2   61.18    3.36
   5   0   2   53.69    3.57
   5   0   2   62.08    3.34
   5   0   2   63.88    3.35
  -5   0  -2   61.69    3.37
   5   0   3    0.28    0.57
  -5   0  -3    0.41    0.59
   5   0   3   -0.30    1.09
  -5   0  -3    0.76    1.02
  -5   0  -4   11.58    1.35
   5   0   4   13.25    0.96
   5   0   4    8.90    1.27
  -5   0  -4   11.74    0.97
  -5   0  -4   12.05    0.75
  -5   0  -5    1.37    0.66
   5   0   5    1.85    1.10
  -5   0  -5   -0.84    1.13
   5   0   5    1.22    0.67
  -5   0  -6   59.85    3.21
  -5   0  -6   62.49    3.17
  -5   0  -6   57.59    3.46
   5   0   6   59.25    3.36
   5   0   6   62.54    3.18
   5   0   6   52.89    3.65
  -5   0  -7    0.42    0.75
  -5   0  -7    0.16    1.19
  -5   0  -7    0.21    0.20
   5   0   7    0.65    0.65
  -5   0  -7    0.77    0.38
   5   0   7    0.34    0.27
  -5   0  -8   53.91    2.84
   5   0   8   55.32    2.80
   5   0   8   48.11    2.85
  -5   0  -8   51.98    2.79
  -5   0  -8   46.80    3.16
   5   0   8   48.93    3.34
   5   0   8   54.33    3.03
  -5   0  -8   50.01    3.41
   5   0   9    0.53    0.38
  -5   0  -9    0.39    0.28
  -5   0  -9    1.55    1.43
  -5   0  -9    1.06    0.40
   5   0   9    1.01    0.77
   5   0   9    2.41    1.20
   5   0  10    6.38    0.71
   5   0  10   10.18    1.04
  -5   0 -10    8.34    0.72
  -5   0 -10    8.42    1.92
   5   0  10   10.07    0.69
  -5   0 -10    7.67    0.63
  -5   0 -11    2.72    1.58
  -5   0 -11    0.80    0.41
  -5   0 -11    0.80    0.45
   5   0  11    0.26    0.50
   5   0  11    1.35    0.44
   5   0  11    2.16    0.88
  -5   0 -12    9.72    2.12
  -5   0 -12   10.55    0.86
  -5   0 -12   12.39    0.94
   5   0  12   10.59    1.22
   5   0  12   13.51    0.90
  -5   0 -13    4.50    1.82
   5   0  13    3.34    1.08
  -5   0 -14    2.29    0.66
  -5   0 -14    1.52    1.55
   5   0  14    5.89    1.35
   5   0  14    2.80    0.68
  -5   0 -15    2.98    1.81
   5   0  15    4.43    1.81
  -5   0 -16    3.98    2.12
   5   0  16   11.75    1.46
   5   0  16    9.05    0.88
  -5   0 -16    8.32    0.95
   5   0  17    2.37    1.37
  -5   0 -17    0.23    0.66
   5   0  17    1.12    0.66
  -5   0 -18    2.79    0.86
   5   0  18    3.61    1.47
  -5   0 -18    2.69    2.39
   5   0  18    1.49    0.71
   5   1 -18    2.12    0.80
  -5   1  18    2.28    1.28
  -5   1  18    1.54    0.76
   5  -1 -18    2.87    0.81
   5  -1 -18    0.94    2.08
  -5  -1  18    2.12    0.72
  -5  -1  18    2.91    1.88
  -5   1  17    2.83    0.70
  -5   1  17    3.56    1.17
   5   1 -17    4.78    1.09
  -5  -1  17    2.20    0.64
   5  -1 -17    2.50    1.99
   5  -1 -17    3.84    0.91
  -5  -1  17    3.67    1.79
  -5   1  16    1.12    0.66
  -5   1  16    2.07    1.02
   5   1 -16    1.34    0.69
   5  -1 -16    5.18    2.00
  -5  -1  16    1.58    0.53
  -5  -1  16    0.97    1.64
  -5   1  15    2.84    0.76
  -5  -1  15    2.96    0.93
   5  -1 -15    3.56    0.82
  -5  -1  15    2.73    0.68
   5  -1 -15    5.11    1.80
  -5  -1  15    5.62    1.64
  -5   1  14    3.87    0.78
  -5   1  14    3.42    1.03
   5   1 -14    2.14    0.78
   5  -1 -14    2.68    0.71
   5  -1 -14    2.56    1.53
  -5  -1  14    5.72    1.69
  -5  -1  14    2.44    0.66
  -5   1  13    1.19    0.79
   5   1 -13    0.16    0.50
  -5   1  13    1.45    0.54
   5  -1 -13   -0.20    1.16
  -5  -1  13   -0.16    0.46
   5  -1 -13    0.47    0.45
  -5  -1  13    2.80    1.40
  -5   1  12    0.51    0.45
   5   1 -12    1.47    0.59
  -5   1  12    1.62    0.99
  -5  -1  12    1.26    1.24
   5  -1 -12    0.58    0.48
  -5  -1  12    0.54    0.47
   5  -1 -12    0.58    1.15
  -5   1  11    4.81    1.02
   5   1 -11    5.36    0.90
  -5   1  11    3.81    0.53
   5  -1 -11    3.58    0.73
  -5  -1  11    5.65    1.40
   5  -1 -11    4.76    1.14
  -5  -1  11    5.60    0.87
   5   1 -10   13.58    1.06
  -5   1  10   13.28    0.98
  -5   1  10   14.06    1.10
  -5  -1  10   13.45    1.40
   5  -1 -10   13.34    1.06
   5  -1 -10   14.41    1.22
   5  -1 -10   12.66    1.05
  -5   1   9    3.69    0.67
  -5   1   9    2.61    0.63
   5   1  -9    2.55    0.64
   5  -1  -9    3.70    0.87
  -5  -1   9    3.03    0.69
  -5  -1   9    4.15    1.10
  -5  -1   9    3.28    0.70
   5  -1  -9    3.02    0.65
   5   1  -8    8.26    0.78
   5   1  -8   10.54    1.01
  -5   1   8    8.59    0.71
  -5   1   8    9.05    0.74
   5  -1  -8    8.05    0.75
   5  -1  -8    7.67    0.73
  -5  -1   8    9.51    0.80
   5  -1  -8    8.13    0.87
  -5  -1   8    9.11    0.87
   5  -1  -8    8.83    0.77
  -5  -1   8    9.46    1.05
  -5  -1   8    7.20    0.74
  -5   1   7   73.33    3.85
   5   1  -7   72.23    3.89
   5   1  -7   78.34    4.11
   5  -1  -7   72.81    3.89
  -5  -1   7   68.66    4.09
  -5  -1   7   65.20    3.97
  -5  -1   7   71.36    3.95
   5  -1  -7   74.86    3.98
   5  -1  -7   64.42    3.85
  -5  -1   7   68.02    3.88
   5  -1  -7   65.53    3.87
  -5   1   6   54.82    3.14
  -5   1   6   58.27    3.13
   5   1  -6   60.25    3.17
   5   1  -6   54.44    3.33
   5  -1  -6   57.81    3.24
   5  -1  -6   60.66    3.17
  -5  -1   6   58.63    3.27
   5  -1  -6   55.91    3.17
   5  -1  -6   52.34    3.15
  -5  -1   6   55.10    3.15
  -5  -1   6   55.48    3.17
  -5   1   5   28.22    1.66
   5   1  -5   28.55    1.69
   5   1  -5   29.34    1.67
   5   1  -5   27.67    1.87
  -5   1   5   29.41    1.64
   5  -1  -5   26.11    1.67
  -5  -1   5   26.34    1.68
   5  -1  -5   27.29    1.65
   5  -1  -5   28.52    1.75
  -5  -1   5   28.66    1.83
  -5  -1   5   29.37    1.67
   5  -1  -5   29.20    1.68
  -5   1   4   76.81    3.94
  -5   1   4   71.73    3.95
   5   1  -4   75.59    4.15
   5   1  -4   76.63    3.95
  -5   1   4   68.05    3.98
   5   1  -4   72.48    3.98
  -5  -1   4   77.53    4.13
   5  -1  -4   72.96    3.95
  -5  -1   4   70.23    3.97
  -5  -1   4   72.19    3.94
   5  -1  -4   70.44    3.98
   5  -1  -4   73.26    3.96
  -5   1   3    4.27    0.53
  -5   1   3    4.38    0.45
  -5   1   3    4.49    0.43
   5   1  -3    5.57    0.48
   5   1  -3    4.94    0.51
   5  -1  -3    4.16    0.52
   5  -1  -3    4.45    0.59
  -5  -1   3    4.57    0.46
   5  -1  -3    4.13    0.44
  -5  -1   3    3.85    0.46
   5   1  -2   28.35    1.66
   5   1  -2   27.07    1.83
  -5   1   2   26.22    1.68
  -5   1   2   30.31    1.59
  -5   1   2   26.99    1.63
   5   1  -2   29.40    1.60
   5  -1  -2   28.82    1.65
  -5  -1   2   26.74    1.64
  -5  -1   2   29.58    1.86
   5  -1  -2   29.03    1.60
   5  -1  -2   29.20    1.68
  -5  -1   2   27.56    1.59
  -5   1   1   17.36    0.96
  -5   1   1   15.75    1.03
   5   1  -1   15.74    1.11
   5   1  -1   16.48    1.05
  -5   1   1   16.02    1.10
   5   1  -1   15.57    1.27
   5  -1  -1   17.44    1.06
   5  -1  -1   16.24    1.09
  -5  -1   1   16.30    1.24
  -5  -1   1   16.35    1.03
   5  -1  -1   15.98    0.98
  -5  -1   1   16.66    1.32
  -5   1   0  130.71    6.41
  -5   1   0  117.92    6.49
  -5   1   0  120.53    6.48
   5   1   0  118.86    6.46
  -5  -1   0  116.36    6.61
   5  -1   0  130.08    6.52
  -5  -1   0  117.89    6.45
   5  -1   0  122.88    6.47
  -5   1  -1  121.42    5.92
   5   1   1  109.16    6.13
   5   1   1  112.35    6.02
  -5  -1  -1  109.66    6.18
   5  -1   1  115.53    6.09
  -5  -1  -1  112.66    6.01
   5  -1   1  112.34    6.04
  -5   1  -2  133.21    7.63
  -5   1  -2  132.55    7.60
   5   1   2  159.15    7.74
   5   1   2  153.05    7.56
  -5  -1  -2  128.73    7.77
  -5  -1  -2  144.56    7.54
   5  -1   2  138.82    7.60
   5  -1   2  150.36    7.54
   5  -1   2  137.62    7.64
   5  -1   2  151.42    7.59
   5   1   3    2.72    0.90
  -5   1  -3    2.44    0.70
  -5   1  -3    3.88    0.84
   5   1   3    3.27    0.54
  -5  -1  -3    2.43    0.32
   5  -1   3    2.73    0.75
   5  -1   3    2.73    0.47
  -5  -1  -3    4.95    1.38
  -5  -1  -3    2.76    0.41
   5  -1   3    3.64    0.99
  -5   1  -4   11.97    1.06
  -5   1  -4   12.48    0.82
   5   1   4   12.59    1.12
  -5   1  -4   10.30    0.98
   5   1   4   11.94    0.83
   5  -1   4   11.27    1.04
   5  -1   4   10.09    1.13
   5  -1   4   11.12    0.79
  -5  -1  -4   10.01    1.35
  -5  -1  -4   12.32    0.87
  -5  -1  -4   11.28    0.76
  -5   1  -5   34.16    1.85
   5   1   5   34.44    1.89
  -5   1  -5   32.02    2.07
  -5   1  -5   31.74    2.08
   5   1   5   32.82    2.14
   5  -1   5   29.32    2.03
  -5  -1  -5   31.15    1.79
   5  -1   5   32.48    1.83
  -5  -1  -5   26.84    2.29
  -5  -1  -5   31.60    1.92
   5   1   6   11.60    1.20
  -5   1  -6   12.13    0.91
  -5   1  -6   11.51    1.14
   5   1   6   14.32    0.97
  -5  -1  -6   12.31    1.54
  -5  -1  -6   12.71    0.84
   5  -1   6   12.84    0.88
   5  -1   6   13.55    1.19
  -5  -1  -6   13.94    1.06
  -5   1  -7    2.99    0.59
   5   1   7    2.29    0.92
  -5   1  -7    3.54    1.35
   5   1   7    3.45    0.57
  -5   1  -7    3.28    0.98
   5   1   7    3.92    0.77
   5  -1   7    2.95    0.97
   5  -1   7    2.17    0.52
  -5  -1  -7    2.67    0.45
  -5  -1  -7    3.36    0.86
  -5  -1  -7    3.08    1.55
   5   1   8   14.10    0.94
  -5   1  -8   12.96    1.50
   5   1   8   14.24    0.91
   5   1   8   12.44    1.07
  -5   1  -8   13.18    0.98
  -5  -1  -8   13.59    0.87
  -5  -1  -8   15.05    1.22
   5  -1   8   12.47    1.45
   5  -1   8   13.53    0.96
  -5   1  -9   27.24    2.25
   5   1   9   31.78    1.78
   5   1   9   31.63    1.75
  -5  -1  -9   29.38    1.74
   5  -1   9   23.99    2.25
   5  -1   9   28.95    2.16
  -5  -1  -9   30.48    1.71
  -5   1 -10    4.60    0.80
  -5   1 -10    5.82    1.81
   5   1  10    4.47    0.55
   5   1  10    5.80    0.61
  -5  -1 -10    5.06    0.53
  -5  -1 -10    7.35    1.91
   5  -1  10    4.39    1.39
  -5   1 -11   12.50    1.64
   5   1  11   11.90    0.95
   5   1  11   13.80    1.20
  -5   1 -11   13.32    1.07
  -5  -1 -11   13.14    0.96
   5  -1  11   16.59    1.70
  -5  -1 -11   13.51    2.57
  -5   1 -12    2.38    1.64
   5   1  12    1.13    0.56
  -5   1 -12    1.06    0.55
   5   1  12    0.84    0.42
   5   1  12    0.64    0.86
  -5  -1 -12    0.38    1.79
   5  -1  12    4.30    1.42
  -5  -1 -12    1.10    0.49
   5   1  13    6.76    0.80
  -5   1 -13    7.73    0.85
   5   1  13    7.04    1.04
  -5   1 -13   10.81    1.62
   5  -1  13    7.90    1.82
  -5  -1 -13    6.47    2.17
  -5   1 -14    3.02    1.71
   5   1  14    1.53    1.03
   5   1  14    1.28    0.52
  -5   1 -14    0.80    0.60
  -5  -1 -14    1.31    0.57
  -5  -1 -14    2.95    1.87
   5  -1  14    3.42    1.58
   5  -1  14    0.97    0.44
   5   1  15    2.94    0.75
  -5   1 -15    7.81    2.09
  -5   1 -15    4.18    0.91
  -5  -1 -15    4.27    0.81
   5  -1  15    2.99    0.61
   5  -1  15    1.86    1.44
  -5  -1 -15    3.32    2.31
  -5   1 -16    1.07    0.85
   5   1  16    2.04    0.72
  -5   1 -16    4.57    2.09
  -5  -1 -16    3.67    0.83
   5  -1  16    3.77    1.59
   5  -1  16    1.69    0.79
  -5  -1 -16    2.86    2.14
  -5   1 -17    1.18    0.83
  -5   1 -17    3.19    2.69
   5   1  17    1.35    0.64
  -5  -1 -17    1.68    0.75
  -5  -1 -17    1.39    1.89
   5  -1  17    3.23    1.56
   5   2 -17    2.71    0.84
  -5   2  17    3.04    0.81
   5  -2 -17    2.15    1.87
  -5  -2  17    3.17    0.80
  -5  -2  17    3.68    2.02
   5  -2 -17    2.45    0.74
  -5   2  16    3.47    0.89
   5   2 -16    2.43    0.87
  -5  -2  16    2.67    0.89
   5  -2 -16    2.01    1.69
  -5  -2  16    7.23    2.06
   5   2 -15    7.75    0.94
   5  -2 -15    9.04    0.92
  -5  -2  15   10.35    2.24
   5  -2 -15    6.37    1.84
  -5  -2  15    5.96    0.83
   5   2 -14    6.30    1.17
  -5  -2  14    8.37    2.53
  -5  -2  14    5.74    0.77
   5  -2 -14    5.03    1.65
   5  -2 -14    8.30    0.89
  -5   2  13    0.58    0.56
   5   2 -13    0.75    0.60
  -5  -2  13    0.59    1.30
   5  -2 -13    1.44    0.60
   5  -2 -13    0.39    0.91
  -5  -2  13    1.08    0.61
   5  -2 -13   -1.32    0.85
   5   2 -12    1.29    0.63
  -5   2  12    0.88    0.55
   5  -2 -12    3.02    1.12
  -5  -2  12    2.44    1.47
  -5  -2  12    0.69    0.60
   5  -2 -12    0.73    0.59
  -5   2  11    2.03    0.62
   5   2 -11    2.43    0.69
   5  -2 -11    2.12    0.66
   5  -2 -11    2.68    1.06
  -5  -2  11    0.15    0.99
  -5  -2  11    2.77    0.84
  -5   2  10    0.70    0.45
   5   2 -10    1.05    0.52
  -5  -2  10    2.18    1.20
  -5  -2  10    0.67    0.66
   5  -2 -10    1.15    0.81
   5  -2 -10    1.63    0.63
   5   2  -9    6.49    0.97
  -5   2   9    6.09    0.64
   5  -2  -9    6.92    0.72
   5  -2  -9    5.86    0.91
  -5  -2   9    7.96    1.55
   5   2  -8    7.83    1.06
  -5   2   8    6.74    0.66
   5   2  -8    8.92    1.18
  -5   2   8    6.40    0.67
  -5  -2   8    6.64    0.91
  -5  -2   8    9.91    1.66
   5  -2  -8    7.30    0.72
   5  -2  -8    6.33    0.87
  -5   2   7  131.63    7.09
  -5   2   7  128.15    7.09
   5   2  -7  133.01    7.40
   5  -2  -7  126.66    7.37
  -5  -2   7  134.62    7.46
   5  -2  -7  133.33    7.11
  -5  -2   7  139.32    7.30
   5   2  -6    7.79    0.98
  -5   2   6    6.21    0.64
   5   2  -6    9.64    1.51
  -5   2   6    6.64    0.62
   5  -2  -6    7.37    0.69
   5  -2  -6    7.14    0.85
  -5  -2   6    6.21    1.18
  -5  -2   6    5.25    0.64
  -5  -2   6    7.21    0.77
   5  -2  -6    6.73    0.73
   5  -2  -6    7.36    0.63
   5   2  -5   56.36    3.21
  -5   2   5   56.76    3.11
   5   2  -5   55.41    3.11
  -5  -2   5   54.41    3.19
   5  -2  -5   54.26    3.22
   5  -2  -5   56.39    3.32
  -5  -2   5   57.83    3.37
   5  -2  -5   57.29    3.15
   5  -2  -5   56.11    3.11
  -5   2   4    0.87    0.40
   5   2  -4    0.05    0.69
  -5   2   4    0.26    0.33
   5   2  -4    1.03    0.41
  -5  -2   4    1.02    0.84
  -5  -2   4    0.70    0.37
  -5  -2   4    0.94    0.41
   5  -2  -4    1.17    0.63
   5  -2  -4    0.27    0.43
  -5   2   3    6.54    0.75
  -5   2   3    6.50    0.56
   5   2  -3    6.04    0.64
   5   2  -3    6.81    0.95
  -5   2   3    6.71    0.63
   5   2  -3    5.76    0.56
   5  -2  -3    6.09    0.52
   5  -2  -3    6.43    0.67
  -5  -2   3    9.96    1.46
  -5  -2   3    7.61    0.58
  -5   2   2   12.16    0.90
   5   2  -2   12.98    0.93
   5   2  -2   11.43    0.81
  -5   2   2   12.22    0.82
  -5   2   2   12.05    0.97
  -5  -2   2   11.56    0.80
   5  -2  -2   12.67    0.80
   5  -2  -2   11.58    0.98
  -5  -2   2   11.69    1.18
  -5  -2   2   11.28    0.89
   5  -2  -2   14.01    0.94
  -5  -2   2   12.74    0.81
  -5  -2   2   12.40    0.89
  -5   2   1   33.64    2.02
  -5   2   1   33.07    1.86
  -5   2   1   34.48    1.99
   5   2  -1   33.85    1.98
  -5  -2   1   31.19    1.97
  -5  -2   1   32.85    1.84
   5  -2  -1   35.53    1.99
   5  -2  -1   30.30    1.99
  -5  -2   1   32.36    1.94
   5  -2  -1   35.80    1.86
  -5  -2   1   30.93    2.20
  -5   2   0    8.04    0.78
  -5   2   0    7.60    0.56
   5   2   0    7.84    0.71
   5   2   0    7.32    0.67
  -5  -2   0    6.61    0.64
  -5  -2   0   11.29    1.58
   5  -2   0    7.73    0.77
   5  -2   0    7.25    0.72
   5  -2   0    6.30    0.76
   5  -2   0    7.74    0.53
  -5  -2   0    6.66    0.74
   5   2   1    6.85    0.64
   5   2   1    7.01    0.70
  -5   2  -1    6.92    0.52
  -5   2  -1    7.43    0.75
   5  -2   1    6.08    0.67
   5  -2   1    6.55    0.64
  -5  -2  -1    6.28    0.59
   5  -2   1    8.16    0.85
  -5  -2  -1    7.92    0.82
   5  -2   1    6.65    0.47
  -5   2  -2    6.00    0.69
   5   2   2    5.83    0.69
  -5   2  -2    6.88    0.74
   5   2   2    6.04    0.58
  -5  -2  -2    6.13    0.87
   5  -2   2    6.33    0.72
  -5  -2  -2    6.41    0.57
   5  -2   2    5.79    0.43
   5  -2   2    6.40    0.66
  -5  -2  -2    6.46    0.58
   5  -2   2    7.39    0.71
   5  -2   2    7.53    0.91
  -5   2  -3    2.91    0.75
  -5   2  -3    1.88    0.61
   5   2   3    2.48    0.73
   5   2   3    2.23    0.53
   5  -2   3    3.55    0.96
  -5  -2  -3    2.28    0.47
   5  -2   3    1.68    0.49
  -5  -2  -3    3.35    1.01
  -5  -2  -3    2.11    0.46
   5  -2   3    1.70    0.74
   5   2   4    2.42    0.77
   5   2   4    1.99    0.50
  -5   2  -4    3.15    0.73
  -5   2  -4    2.04    0.74
  -5   2  -4    2.45    0.55
  -5  -2  -4    1.98    0.97
   5  -2   4    2.42    0.96
  -5  -2  -4    1.79    0.46
   5  -2   4    1.46    0.49
   5  -2   4    1.82    0.99
  -5  -2  -4    2.13    0.48
   5   2   5    0.89    0.44
  -5   2  -5    1.25    0.51
  -5   2  -5    2.70    0.90
  -5   2  -5    2.02    0.70
   5   2   5    1.96    0.80
  -5  -2  -5    0.70    0.37
   5  -2   5    0.77    0.73
  -5  -2  -5    1.76    1.06
   5  -2   5    1.31    0.45
   5  -2   5    0.13    0.88
  -5   2  -6    2.19    0.72
   5   2   6    1.43    0.48
  -5   2  -6    2.21    0.90
  -5  -2  -6    2.07    0.48
  -5  -2  -6    0.90    1.48
   5  -2   6    0.85    0.98
   5  -2   6    2.68    1.05
  -5   2  -7    1.15    0.56
   5   2   7    1.73    0.54
  -5   2  -7    2.00    0.81
  -5  -2  -7    2.00    1.31
   5  -2   7    2.97    1.17
   5  -2   7    3.18    1.20
   5   2   8    8.63    0.80
  -5   2  -8    8.80    0.85
  -5   2  -8    7.39    0.91
   5   2   8    8.89    0.76
   5  -2   8    9.94    1.33
  -5  -2  -8    8.74    1.03
  -5  -2  -8   10.92    2.06
   5  -2   8   10.28    1.29
  -5   2  -9    6.55    0.78
   5   2   9    7.56    0.71
   5   2   9    6.94    0.72
   5  -2   9    7.05    1.74
  -5  -2  -9    8.34    1.95
  -5   2 -10   10.88    0.96
  -5   2 -10    9.34    1.23
   5   2  10    9.62    0.85
   5   2  10   10.16    0.92
  -5  -2 -10    9.53    2.29
   5  -2  10   11.48    1.56
  -5   2 -11    2.50    0.67
  -5   2 -11    2.55    1.10
   5   2  11    2.16    0.71
   5   2  11    1.47    0.55
  -5  -2 -11    3.09    1.91
   5  -2  11    3.29    1.54
   5   2  12   10.88    1.06
  -5   2 -12    9.85    1.00
   5   2  12   10.63    0.94
  -5  -2 -12    8.59    0.77
  -5  -2 -12    7.23    2.29
   5  -2  12   13.33    1.83
  -5   2 -13   11.52    1.18
   5   2  13   13.12    1.03
   5   2  13   12.17    1.16
   5   2  13   12.66    1.06
  -5  -2 -13   10.43    2.65
  -5  -2 -13   12.67    1.00
   5   2  14    2.09    1.00
  -5   2 -14   -0.68    0.69
  -5   2 -14    0.93    0.93
   5   2  14    0.35    0.82
   5   2  14    1.26    0.60
   5  -2  14    1.09    1.48
  -5  -2 -14    1.55    1.96
  -5  -2 -14    1.37    0.60
  -5   2 -15    4.94    1.01
  -5   2 -15    2.00    1.04
   5   2  15    5.87    1.21
   5  -2  15    5.40    1.91
  -5  -2 -15    4.14    2.36
  -5  -2 -15    3.16    0.70
   5   2  16    1.36    0.73
  -5   2 -16    1.81    1.00
  -5   2 -16    1.78    0.74
   5  -2  16    4.48    1.96
  -5  -2 -16    1.68    0.65
  -5  -2 -16    5.46    2.63
   5   2  17    2.69    1.03
  -5   2 -17    1.81    0.82
  -5   2 -17    0.14    1.33
   5  -2  17    2.82    1.99
  -5  -2 -17    5.44    2.76
  -5  -2 -17    0.66    0.66
   5   3 -16   11.30    1.73
  -5   3  16    7.96    1.03
  -5  -3  16    8.71    2.61
   5  -3 -16   12.51    1.73
   5  -3 -16    9.14    1.03
  -5  -3  16    7.52    1.27
  -5   3  15    1.93    0.73
   5   3 -15    3.33    0.93
   5  -3 -15    1.40    1.38
  -5  -3  15    0.78    0.73
  -5  -3  15    2.82    1.69
   5  -3 -15    1.69    0.77
  -5   3  14    2.42    0.76
   5   3 -14    3.62    0.98
   5  -3 -14    1.78    1.26
  -5  -3  14    3.74    0.94
   5  -3 -14    1.99    0.76
  -5   3  13    1.78    0.72
   5   3 -13    0.26    0.71
   5  -3 -13    0.78    0.56
  -5  -3  13    1.70    0.91
  -5  -3  13    2.83    1.52
  -5   3  12   12.02    1.11
  -5  -3  12   14.64    3.29
   5  -3 -12   11.39    1.05
   5  -3 -12   12.85    1.44
  -5  -3  12   11.64    1.23
   5   3 -11    4.97    1.05
  -5   3  11    4.19    0.83
  -5  -3  11    4.91    1.17
  -5  -3  11    5.48    1.70
   5  -3 -11    3.83    0.77
   5  -3 -11    2.94    1.16
   5   3 -10    8.91    1.00
  -5   3  10    9.55    0.91
  -5  -3  10   11.38    1.55
  -5  -3  10   10.75    1.19
   5  -3 -10   10.49    0.97
   5  -3 -10    8.53    1.19
   5   3  -9    4.28    0.91
  -5   3   9    2.63    0.70
   5  -3  -9    3.40    1.18
   5  -3  -9    4.04    0.77
  -5  -3   9    4.96    1.20
  -5  -3   9    3.33    1.38
  -5   3   8   12.81    1.11
   5   3  -8   14.97    1.20
  -5  -3   8   15.49    1.67
   5  -3  -8   15.31    1.42
   5  -3  -8   15.46    1.16
  -5  -3   8   16.90    1.52
  -5   3   7   12.60    1.02
   5   3  -7   12.27    1.01
   5  -3  -7   11.55    1.00
  -5  -3   7   14.43    1.56
   5  -3  -7   11.68    1.25
  -5  -3   7   13.92    1.41
  -5   3   6    4.66    0.63
   5   3  -6    5.66    0.81
   5  -3  -6    5.60    0.87
  -5  -3   6    5.87    1.30
   5  -3  -6    5.20    1.25
  -5   3   5    8.74    0.80
  -5  -3   5    9.91    1.64
   5  -3  -5    9.36    1.05
   5   3  -4   16.74    1.23
  -5   3   4   13.47    1.20
   5   3  -4   16.93    1.13
  -5   3   4   16.46    1.13
  -5  -3   4   15.11    1.50
  -5  -3   4   17.60    1.13
   5  -3  -4   14.53    1.21
   5   3  -3    0.46    0.47
  -5   3   3    1.83    0.75
   5   3  -3    0.84    0.47
  -5   3   3    0.49    0.46
  -5   3   3    0.19    0.44
  -5  -3   3    0.68    0.41
  -5  -3   3    0.41    0.92
   5  -3  -3    0.36    0.31
   5  -3  -3    0.22    0.49
  -5  -3   3    0.50    0.57
  -5   3   2    6.32    0.62
   5   3  -2    5.59    0.59
   5   3  -2    5.86    0.68
  -5   3   2    6.39    0.81
  -5  -3   2    5.53    0.54
   5  -3  -2    5.59    0.53
  -5  -3   2    5.12    0.68
  -5  -3   2    6.46    0.62
  -5  -3   2    7.35    1.63
   5  -3  -2    6.36    0.73
  -5   3   1    0.53    0.61
   5   3  -1    1.27    0.39
  -5   3   1    0.61    0.39
  -5  -3   1    0.83    0.36
  -5  -3   1    0.72    0.60
   5  -3  -1    0.14    0.46
  -5  -3   1    0.71    0.48
  -5  -3   1    1.20    0.97
  -5   3   0    0.35    0.63
  -5   3   0    0.93    0.38
   5   3   0    2.16    0.67
   5   3   0    0.81    0.35
  -5  -3   0    1.64    0.72
  -5  -3   0    1.25    0.54
   5  -3   0    1.62    0.43
  -5  -3   0    1.42    0.35
   5  -3   0    1.42    0.35
   5  -3   0    1.79    0.76
  -5  -3   0    0.61    1.00
   5   3   1    1.16    0.54
  -5   3  -1    0.21    0.61
  -5  -3  -1    0.26    0.67
   5  -3   1    0.08    0.27
  -5  -3  -1    0.24    0.40
   5  -3   1    2.03    0.85
   5  -3   1    0.56    0.34
   5  -3   1   -0.13    0.44
   5   3   2   12.41    0.98
  -5   3  -2   11.19    1.18
   5   3   2   12.08    1.08
  -5  -3  -2   10.86    1.16
   5  -3   2   12.05    0.81
   5  -3   2   12.42    1.22
  -5  -3  -2   12.52    0.93
   5  -3   2   12.96    1.08
  -5   3  -3    4.72    1.03
   5   3   3    3.69    0.75
  -5  -3  -3    4.30    1.08
  -5  -3  -3    4.99    0.55
   5  -3   3    3.37    0.82
   5  -3   3    5.44    1.26
  -5   3  -4    6.16    0.83
   5   3   4    6.67    0.70
  -5  -3  -4    8.46    1.48
  -5  -3  -4    6.13    0.61
   5  -3   4    7.19    0.83
   5  -3   4    8.85    1.53
   5   3   5    3.12    0.70
  -5   3  -5    4.08    0.93
  -5  -3  -5    3.70    1.29
  -5  -3  -5    3.71    0.77
   5  -3   5    5.62    1.38
  -5   3  -6    0.03    0.51
  -5   3  -6    1.14    0.73
   5  -3   6    1.47    1.12
  -5  -3  -6    1.83    1.27
  -5   3  -7   12.73    1.06
  -5   3  -7   11.12    1.06
   5   3   7   11.40    0.96
  -5  -3  -7    9.71    1.41
   5  -3   7   12.97    1.62
  -5   3  -8   23.55    1.63
   5   3   8   25.30    1.59
  -5   3  -8   20.29    1.63
   5  -3   8   25.35    2.24
  -5  -3  -8   22.53    2.17
   5   3   9   15.29    1.12
  -5   3  -9   11.30    1.13
  -5   3  -9   14.16    1.15
  -5  -3  -9   12.85    1.75
   5  -3   9   12.26    1.65
  -5   3 -10    0.34    0.76
   5   3  10    0.90    0.60
  -5   3 -10    1.00    0.58
   5  -3  10    3.37    1.60
  -5  -3 -10    2.28    1.64
   5   3  11    4.79    0.69
  -5   3 -11    3.73    0.97
   5  -3  11    2.15    1.79
  -5   3 -12    1.88    0.86
  -5   3 -12    3.12    0.87
   5   3  12    1.94    0.70
  -5  -3 -12   -0.90    1.67
   5  -3  12    4.24    2.06
  -5   3 -13    1.50    0.82
   5   3  13    1.07    0.62
  -5   3 -13    1.30    0.88
   5  -3  13    1.94    2.17
  -5  -3 -13    3.75    2.28
   5   3  14    4.11    0.95
  -5   3 -14    2.57    0.93
  -5   3 -14    2.27    1.06
  -5  -3 -14    8.63    2.75
  -5  -3 -14    3.32    0.64
   5  -3  14    3.49    2.23
  -5   3 -15    1.44    0.77
   5   3  15    2.10    0.85
  -5   3 -15    0.39    0.90
   5  -3  15    4.12    2.27
  -5  -3 -15    1.65    0.64
   5   4 -13    1.61    0.80
  -5   4  13    0.98    0.75
  -5  -4  13    4.46    2.03
   5  -4 -13    1.81    0.71
  -5  -4  13    0.78    0.84
   5  -4 -13    0.57    1.23
  -5   4  12    4.25    1.00
   5   4 -12    4.21    1.01
  -5  -4  12    3.77    1.53
   5  -4 -12    2.07    0.70
   5  -4 -12    2.81    1.36
  -5  -4  12    3.59    1.16
   5   4 -11    1.41    0.81
  -5   4  11    0.32    0.59
  -5  -4  11    1.35    1.09
   5  -4 -11    0.88    0.73
  -5  -4  11    2.07    1.57
   5  -4 -11    0.48    1.01
  -5   4  10    6.16    0.82
   5  -4 -10    7.83    1.77
   5  -4 -10    6.45    0.82
  -5  -4  10   10.49    2.43
  -5  -4  10    6.25    1.44
  -5   4   9    3.15    0.85
   5   4  -9    3.35    0.90
   5  -4  -9    5.17    1.46
   5  -4  -9    3.49    0.80
  -5  -4   9    3.86    1.26
  -5  -4   9    4.81    1.68
  -5   4   8    5.91    0.85
   5   4  -8    7.88    0.88
   5  -4  -8    8.14    0.89
  -5  -4   8    9.92    1.36
  -5  -4   8   12.51    3.06
   5   4  -7    1.93    0.69
  -5   4   7    1.64    0.73
  -5  -4   7    3.43    1.40
  -5  -4   7    1.67    0.74
   5  -4  -7    3.90    0.85
   5  -4  -7    0.84    0.82
  -5  -4   7    2.34    1.45
  -5   4   6   21.93    1.48
   5   4  -6   18.43    1.43
   5  -4  -6   19.99    1.78
   5  -4  -6   20.24    1.47
  -5  -4   6   20.20    2.04
  -5  -4   6   18.32    1.87
  -5  -4   6   18.70    1.50
  -5   4   5    2.13    0.62
   5   4  -5    2.16    0.62
   5  -4  -5    1.48    0.98
   5  -4  -5    2.17    0.65
  -5  -4   5   -0.14    1.10
  -5  -4   5    0.83    0.65
  -5  -4   5    3.56    1.03
  -5   4   4    1.11    0.58
   5   4  -4    1.88    0.62
  -5  -4   4    3.35    1.31
   5  -4  -4    1.09    0.95
  -5  -4   4    1.21    0.82
   5  -4  -4    2.57    0.74
  -5  -4   4   -0.02    0.74
   5   4  -3   14.24    1.23
  -5   4   3   15.38    1.14
  -5  -4   3   15.49    1.70
  -5  -4   3   16.33    1.41
   5  -4  -3   13.64    1.21
   5  -4  -3   13.70    1.40
   5   4  -2    0.49    0.56
   5  -4  -2    2.09    0.91
  -5  -4   2    2.98    1.08
  -5  -4   2    1.48    1.22
   5  -4  -2    1.35    0.69
  -5   4   1   10.38    1.13
   5   4  -1   11.15    1.03
   5  -4  -1   11.55    0.91
  -5  -4   1   11.54    1.56
  -5  -4   1   10.00    0.86
   5  -4  -1   11.09    1.05
  -5  -4   1   10.09    1.14
   5  -4  -1   12.53    1.28
   5   4   0    6.72    0.82
  -5   4   0    7.22    1.00
   5  -4   0    6.41    0.86
  -5  -4   0    8.72    1.05
  -5  -4   0    9.38    1.98
   5  -4   0    9.69    1.20
  -5  -4   0    7.79    0.75
  -5  -4   0    6.44    0.69
   5  -4   0    7.11    0.69
  -5   4  -1    2.69    0.93
   5   4   1    1.83    0.72
   5  -4   1    2.95    1.22
  -5  -4  -1    2.38    0.55
   5  -4   1    1.89    0.76
   5  -4   1    3.33    0.71
  -5  -4  -1    1.73    1.00
  -5  -4  -1    2.81    0.51
  -5   4  -2    1.58    0.85
   5   4   2    2.16    0.72
   5  -4   2    2.73    1.37
   5  -4   2    3.75    0.91
   5  -4   2    2.59    0.58
  -5  -4  -2    2.66    1.07
   5   4   3    1.12    0.60
  -5   4  -3    1.29    0.78
   5  -4   3    1.08    0.40
   5  -4   3    0.40    0.68
   5  -4   3    2.41    1.25
  -5  -4  -3    0.20    0.88
  -5   4  -4    1.14    0.74
  -5  -4  -4    0.24    0.98
   5  -4   4    0.73    0.66
   5  -4   4    3.67    1.46
   5  -4   4    0.41    0.41
   5  -4   4    2.97    1.02
  -5   4  -5    2.18    0.80
   5   4   5    0.43    0.59
   5  -4   5    2.10    0.80
  -5  -4  -5   -0.10    1.00
   5  -4   5    1.48    0.44
   5  -4   5    1.71    0.90
   5  -4   5    1.90    1.51
  -5   4  -6   11.12    1.17
   5   4   6   12.18    1.05
  -5  -4  -6   10.04    1.46
   5  -4   6   12.61    1.69
   5   4   7    4.36    0.93
   5  -4   7    1.42    1.51
  -5  -4  -7    7.46    1.84
  -5   4  -8    6.53    0.99
   5   4   8    6.08    0.80
  -5   4  -8   11.44    1.74
   5  -4   8    8.66    2.27
   5   4   9    1.84    0.69
  -5   4  -9    2.64    1.03
  -5   4  -9    1.94    0.73
  -5  -4  -9    3.50    1.71
  -5   4 -10    6.51    1.30
   5   4  10    3.20    0.82
  -5   4 -10    3.86    1.02
  -5  -4 -10    5.32    2.05
   5  -4  10    1.33    1.92
  -5   4 -11    3.00    0.88
  -5   4 -11    1.18    1.05
   5   4  11    1.83    0.77
  -5  -4 -11    4.68    1.87
   5  -4  11    3.14    2.06
  -5   4 -12    3.83    1.30
   5   4  12    6.57    1.11
  -5   4 -12    5.71    1.09
   5  -4  12    6.66    2.59
  -5   4 -13    3.95    1.05
   5   4  13    1.72    0.85
  -5   4 -13    1.61    1.08
  -5  -4 -13    1.38    2.05
   5  -4  13    1.58    1.92
   5   5 -10    2.63    0.96
  -5   5  10    2.16    0.86
  -5  -5  10    6.22    1.63
   5  -5 -10    2.59    1.24
  -5  -5  10    2.04    1.76
   5  -5 -10    2.38    0.90
  -5   5   9    0.18    0.59
   5   5  -9    1.53    0.83
  -5  -5   9    1.36    1.07
   5  -5  -9    1.02    0.76
   5  -5  -9    0.67    1.11
  -5  -5   9    1.78    1.49
  -5   5   8   11.16    1.15
   5   5  -8    9.65    1.17
   5  -5  -8   11.97    1.53
  -5  -5   8   10.95    2.59
   5  -5  -8   11.53    1.10
  -5   5   7    1.78    0.63
   5   5  -7    2.09    0.83
  -5  -5   7    1.08    1.06
   5  -5  -7    1.35    1.07
  -5  -5   7    2.63    1.77
   5  -5  -7    1.96    0.76
  -5  -5   7    1.54    1.58
   5   5  -6   11.96    1.18
  -5   5   6   13.71    1.21
  -5  -5   6   12.68    1.83
   5  -5  -6   13.05    1.22
   5  -5  -6   13.24    1.57
  -5  -5   6   16.27    1.56
  -5  -5   6   18.06    3.16
   5   5  -5    8.76    0.99
   5  -5  -5    6.27    1.15
  -5  -5   5   10.92    2.18
  -5  -5   5    8.66    1.21
   5  -5  -5   10.06    2.02
  -5  -5   5    8.44    2.12
  -5  -5   4    4.63    1.76
   5  -5  -4    1.54    1.08
   5  -5  -4    1.46    0.70
  -5  -5   4    3.30    1.15
  -5  -5   3    6.41    1.42
  -5  -5   3   11.19    2.51
   5  -5  -3   10.38    1.06
   5  -5  -3    7.14    1.51
   5  -5  -3    7.66    1.19
   5  -5  -2    0.99    0.95
  -5  -5   2    2.07    0.98
  -5  -5   2    0.60    0.63
   5  -5  -2    0.81    0.68
   5  -5  -2    0.47    1.18
   5   5  -1    1.31    0.70
  -5  -5   1    1.61    1.03
   5  -5  -1    0.44    0.67
  -5  -5   1    1.29    0.66
   5  -5  -1    0.01    1.39
   5  -5  -1   -0.54    0.82
   5   5   0    0.81    0.67
   5  -5   0    1.93    0.72
   5  -5   0    0.85    1.23
  -5  -5   0    0.85    0.91
  -5  -5   0    1.84    0.64
  -5  -5   0    1.75    1.54
   5   5   1    3.35    0.91
   5  -5   1    4.46    1.05
  -5  -5  -1    3.75    1.91
   5  -5   1    2.60    1.46
  -5  -5  -1    2.28    1.18
  -5   5  -2    2.36    1.13
   5   5   2    1.02    0.69
  -5  -5  -2    1.28    0.61
  -5  -5  -2    0.66    0.67
  -5  -5  -2    0.42    1.14
  -5  -5  -2    2.70    1.83
   5  -5   2    3.68    1.69
   5  -5   2    0.85    0.74
  -5   5  -3    7.14    1.48
   5   5   3    6.52    1.23
   5  -5   3    6.65    2.03
  -5  -5  -3    6.52    2.01
   5  -5   3    6.28    1.74
  -5   5  -4    1.12    0.93
   5   5   4    0.52    0.67
   5  -5   4    2.92    0.90
   5  -5   4    0.69    1.54
  -5  -5  -4    1.30    1.18
   5   5   5    3.29    0.95
  -5   5  -5    5.44    1.32
  -5  -5  -5    5.24    1.58
   5  -5   5    6.07    1.21
   5  -5   5    5.02    1.39
   5  -5   5    4.35    1.94
   5   5   6    0.72    0.66
  -5   5  -6    0.74    0.93
  -5  -5  -6   -0.52    1.13
   5  -5   6    1.29    0.91
   5  -5   6    2.13    1.41
  -5   5  -7    1.87    1.12
   5   5   7    1.66    0.83
  -5  -5  -7    3.56    1.54
   5  -5   7    7.74    2.39
   5  -5   7    1.55    0.80
   5  -5   7    2.42    1.36
   5   5   8   10.26    1.10
  -5  -5  -8    7.92    2.32
   5  -5   8   11.58    2.83
   5  -5   8    9.46    1.69
   5   5   9   11.33    1.16
   5  -5   9    9.23    2.86
  -5  -5  -9    7.97    2.19
   6   0 -18    1.85    1.83
   6   0 -18    4.32    0.97
  -6   0  18    4.58    0.94
   6   0 -17    0.92    0.64
  -6   0  17    2.81    1.61
  -6   0  17    0.58    0.51
   6   0 -16    3.26    0.90
  -6   0  16    4.01    0.81
   6   0 -16    0.93    1.61
  -6   0  16    3.31    1.59
   6   0 -15    0.81    0.65
  -6   0  15    5.11    1.61
  -6   0  15    0.89    0.51
  -6   0  14   49.44    3.37
  -6   0  14   51.04    2.97
   6   0 -14   49.76    3.05
   6   0 -13    2.06    1.37
  -6   0  13    3.16    1.20
   6   0 -12   26.14    1.74
  -6   0  12   24.94    2.68
   6   0 -12   25.13    2.02
  -6   0  12   26.75    1.67
  -6   0  11    1.02    0.49
   6   0 -11   -0.28    0.85
  -6   0  11    0.27    0.39
  -6   0  11    2.79    1.14
   6   0 -11    0.26    0.46
  -6   0  10   15.79    1.41
  -6   0  10   15.62    1.13
   6   0 -10   16.39    1.17
   6   0  -9    1.26    0.71
  -6   0   9    0.21    0.36
  -6   0   9    1.08    0.77
  -6   0   8    6.69    0.87
   6   0  -8    4.82    0.66
  -6   0   8    6.66    1.09
   6   0  -8    5.17    0.79
  -6   0   8    4.61    0.58
  -6   0   7    0.57    0.40
  -6   0   7    1.08    0.44
   6   0  -7    0.52    0.42
  -6   0   7    0.77    0.59
   6   0  -7   -0.39    0.83
  -6   0   6    1.19    0.47
  -6   0   6    2.09    0.74
   6   0  -6    0.94    0.57
  -6   0   6    1.02    0.50
   6   0  -6    1.13    0.48
   6   0  -5   -0.07    0.43
  -6   0   5    0.29    0.34
   6   0  -5   -0.17    0.31
  -6   0   5    0.13    0.37
   6   0  -4   70.08    3.70
  -6   0   4   69.65    3.75
  -6   0   4   68.83    3.69
   6   0  -4   64.73    3.64
   6   0  -4   66.72    3.78
  -6   0   3    0.31    0.39
   6   0  -3    0.10    0.28
  -6   0   3    0.61    0.49
  -6   0   3   -0.16    0.28
   6   0  -3   -0.64    0.48
   6   0  -3    0.48    0.32
   6   0  -2    4.67    0.60
  -6   0   2    4.79    0.59
  -6   0   2    5.69    0.85
   6   0  -2    6.70    0.94
   6   0  -2    4.20    0.56
  -6   0   1   -0.03    0.44
  -6   0   1    0.45    0.51
   6   0  -1    0.18    0.34
   6   0  -1    2.25    0.73
  -6   0   1    0.14    0.30
   6   0  -1    0.07    0.26
   6   0  -1    0.78    0.59
  -6   0   1    0.49    0.25
  -6   0   0   41.84    2.45
  -6   0   0   46.23    2.46
   6   0   0   47.30    2.47
   6   0   0   45.85    2.46
   6   0   0   41.77    2.57
  -6   0   0   45.42    2.58
   6   0   1   -0.19    0.54
   6   0   1    2.20    0.99
  -6   0  -1   -0.07    0.28
   6   0   1   -0.17    0.33
   6   0   1    0.07    0.33
  -6   0  -1   -0.33    0.90
   6   0   2  121.51    6.15
  -6   0  -2  112.06    6.15
   6   0   2  120.62    6.12
   6   0   2  104.60    6.37
  -6   0  -2  113.10    6.23
  -6   0  -2  123.39    6.36
   6   0   3   -0.04    1.14
   6   0   3    0.21    0.31
  -6   0  -3   -0.42    1.05
   6   0   3    0.29    0.59
  -6   0  -3    0.66    0.61
  -6   0  -3   -0.49    0.47
  -6   0  -4    9.55    0.64
  -6   0  -4   11.02    0.91
  -6   0  -4    8.18    0.57
   6   0   4   10.52    0.87
  -6   0  -4    8.20    1.20
   6   0   5    3.25    1.29
  -6   0  -5    0.26    0.68
  -6   0  -5    0.42    0.27
  -6   0  -5    1.22    1.06
   6   0   5    1.06    0.68
  -6   0  -6   58.99    3.98
   6   0   6   64.52    3.65
  -6   0  -6   68.30    3.48
  -6   0  -6   69.25    3.54
   6   0   6   62.82    4.32
  -6   0  -7    2.99    1.33
   6   0   7    0.78    1.15
  -6   0  -7    0.04    0.29
   6   0   7    0.63    0.70
  -6   0  -7    0.89    0.78
   6   0   8   47.52    3.24
  -6   0  -8   39.48    3.34
  -6   0  -8   50.13    2.56
   6   0   8   47.23    2.57
  -6   0  -8   42.09    3.16
  -6   0  -8   51.23    2.63
   6   0   8   46.04    3.18
   6   0   9   -0.43    0.70
  -6   0  -9    0.77    0.39
   6   0   9    0.08    0.44
   6   0   9    0.67    0.32
  -6   0  -9    1.02    1.38
  -6   0  -9    0.04    0.29
  -6   0 -10    8.50    1.96
   6   0  10    5.38    0.64
  -6   0 -10    5.22    0.50
   6   0  10    6.23    0.90
   6   0  10    6.27    0.56
  -6   0 -10    7.41    0.64
  -6   0 -11    2.36    1.61
   6   0  11    0.55    0.50
  -6   0 -11    1.33    0.54
   6   0  11    1.23    0.41
   6   0  11    0.74    0.83
   6   0  12    5.61    0.69
   6   0  12    5.06    1.08
  -6   0 -12    2.19    1.74
  -6   0 -12    5.77    0.82
  -6   0 -13    1.19    0.55
  -6   0 -13    0.84    0.54
   6   0  13    0.76    1.03
  -6   0 -13    3.03    1.79
  -6   0 -14    7.36    2.02
   6   0  14    8.94    0.90
   6   0  15    1.05    1.41
   6   0  15    0.74    0.52
  -6   0 -15    2.07    1.84
  -6   0 -15    0.76    0.60
   6   0  16   15.69    1.26
  -6   0 -16   17.15    1.37
   6   0  16   20.80    1.84
  -6   0 -17    7.00    2.25
   6   0  17    1.29    0.65
   6   0  17    1.20    1.28
  -6   0 -17    1.28    0.80
   6   0  18    2.51    1.51
   6   1 -18    0.56    0.61
  -6   1  18    0.27    0.58
  -6   1  18    0.90    1.23
  -6  -1  18    1.70    1.93
   6  -1 -18    1.37    0.74
  -6  -1  18    0.75    0.53
   6  -1 -18    4.59    2.52
   6   1 -17    5.02    1.04
  -6   1  17    5.77    1.31
  -6   1  17    6.32    0.84
   6  -1 -17    5.55    2.20
   6  -1 -17    5.65    1.11
  -6  -1  17    4.56    1.96
  -6   1  16    0.81    0.59
  -6   1  16    1.45    1.09
   6   1 -16    3.00    0.75
   6  -1 -16    4.41    1.86
  -6  -1  16    0.97    1.68
   6  -1 -16    0.38    0.56
  -6  -1  16    0.84    0.53
   6   1 -15    5.02    1.07
  -6   1  15    6.35    1.14
  -6   1  15    7.08    1.00
   6  -1 -15    7.05    1.85
  -6  -1  15    5.43    0.72
  -6  -1  15    4.69    1.66
   6  -1 -15    6.81    0.87
  -6   1  14    1.61    0.58
   6   1 -14    0.97    0.62
  -6  -1  14    1.67    0.67
   6  -1 -14    0.87    1.34
  -6  -1  14    2.69    1.37
   6  -1 -14    1.13    0.52
  -6   1  13    2.66    0.69
   6   1 -13    0.53    0.56
  -6   1  13    2.77    1.11
  -6   1  13    0.77    0.47
  -6  -1  13    1.77    0.64
   6  -1 -13    1.02    1.09
  -6  -1  13    2.22    1.26
   6  -1 -13    1.33    0.60
  -6   1  12    8.09    0.85
  -6   1  12    9.05    0.82
  -6   1  12   10.68    1.07
   6   1 -12    9.80    0.93
  -6  -1  12   10.01    0.89
   6  -1 -12    9.04    0.91
  -6  -1  12   10.41    1.43
  -6   1  11    2.18    0.76
  -6   1  11    0.51    0.47
  -6   1  11    1.28    0.42
  -6  -1  11    0.94    0.58
   6  -1 -11    0.35    0.51
   6  -1 -11    1.31    0.62
  -6  -1  11    1.31    1.14
   6  -1 -11    0.47    0.83
  -6   1  10   32.26    1.91
   6   1 -10   33.01    1.97
   6  -1 -10   28.94    1.93
   6  -1 -10   30.89    2.04
   6  -1 -10   30.84    1.94
  -6  -1  10   29.93    1.94
  -6  -1  10   29.93    2.24
   6   1  -9    0.56    0.49
   6   1  -9    1.37    0.88
  -6   1   9    1.20    0.46
  -6  -1   9    1.59    0.51
   6  -1  -9    1.90    0.78
  -6  -1   9    2.62    1.04
   6  -1  -9    0.91    0.55
  -6  -1   9    1.47    0.64
  -6   1   8   13.42    0.98
   6   1  -8   15.01    1.27
   6  -1  -8   14.18    1.10
  -6  -1   8   13.87    1.04
  -6  -1   8   13.56    1.28
   6  -1  -8   12.16    1.02
   6  -1  -8   13.44    1.02
  -6  -1   8   14.59    1.12
   6   1  -7   11.07    1.07
  -6   1   7   10.22    0.84
  -6   1   7   11.56    0.81
   6   1  -7   11.44    0.87
  -6  -1   7   10.65    1.13
  -6  -1   7   10.46    0.93
   6  -1  -7    9.73    0.90
   6  -1  -7    9.95    0.82
   6  -1  -7   10.81    0.85
  -6  -1   7   10.05    0.85
   6  -1  -7   10.82    0.84
   6   1  -6   27.76    1.66
  -6   1   6   28.55    1.63
   6   1  -6   30.42    1.92
  -6   1   6   26.50    1.70
   6  -1  -6   25.11    1.65
   6  -1  -6   26.33    1.72
   6  -1  -6   26.32    1.66
  -6  -1   6   30.63    1.84
  -6  -1   6   25.57    1.66
   6   1  -5   40.55    2.27
  -6   1   5   39.48    2.24
  -6   1   5   41.22    2.28
   6   1  -5   39.36    2.29
   6   1  -5   39.23    2.48
   6  -1  -5   38.65    2.27
  -6  -1   5   40.99    2.45
   6  -1  -5   38.25    2.29
  -6  -1   5   39.36    2.26
  -6  -1   5   39.78    2.29
   6  -1  -5   41.42    2.29
   6   1  -4   58.14    3.03
  -6   1   4   52.73    3.03
  -6   1   4   57.10    3.01
   6   1  -4   53.92    3.25
  -6   1   4   51.11    3.06
   6   1  -4   56.59    3.07
  -6  -1   4   54.02    3.02
   6  -1  -4   53.84    3.03
   6  -1  -4   53.57    3.07
  -6  -1   4   55.45    3.06
   6  -1  -4   57.58    3.05
  -6  -1   4   56.10    3.22
   6   1  -3   41.13    2.53
   6   1  -3   43.37    2.27
  -6   1   3   39.46    2.32
  -6   1   3   41.03    2.29
   6   1  -3   40.35    2.32
  -6   1   3   41.32    2.26
  -6  -1   3   41.59    2.51
   6  -1  -3   41.22    2.28
   6  -1  -3   40.10    2.30
  -6  -1   3   39.47    2.30
   6  -1  -3   39.58    2.32
  -6  -1   3   40.36    2.26
   6   1  -2   18.27    1.40
  -6   1   2   20.13    1.12
   6   1  -2   19.31    1.12
  -6   1   2   17.32    1.16
   6   1  -2   18.50    1.19
  -6   1   2   18.80    1.24
   6  -1  -2   19.28    1.19
   6  -1  -2   18.75    1.14
  -6  -1   2   17.72    1.16
  -6  -1   2   18.85    1.11
  -6  -1   2   19.95    1.42
   6  -1  -2   17.42    1.18
   6   1  -1    0.57    0.29
  -6   1   1    0.40    0.27
   6   1  -1   -0.11    0.64
  -6   1   1    0.12    0.49
   6   1  -1    0.70    0.66
  -6   1   1    0.43    0.34
   6   1  -1    0.05    0.32
   6  -1  -1    0.45    0.40
  -6  -1   1    0.16    0.70
  -6  -1   1    0.12    0.32
  -6  -1   1    0.05    0.26
   6  -1  -1    0.01    0.28
  -6  -1   1    0.66    1.06
   6  -1  -1    0.08    0.52
  -6   1   0   29.14    1.53
   6   1   0   26.79    1.82
   6   1   0   28.13    1.61
  -6   1   0   26.91    1.65
  -6   1   0   27.36    1.61
  -6  -1   0   27.54    1.88
   6  -1   0   25.81    1.54
  -6  -1   0   27.78    1.59
  -6  -1   0   26.83    1.81
   6  -1   0   27.92    1.63
   6  -1   0   25.54    1.64
   6   1   1   26.77    1.54
  -6   1  -1   27.31    1.42
  -6   1  -1   27.69    1.61
   6   1   1   26.36    1.77
  -6   1  -1   25.39    1.56
  -6  -1  -1   27.75    1.79
   6  -1   1   26.85    1.57
  -6  -1  -1   26.86    1.52
  -6  -1  -1   21.94    1.83
   6  -1   1   23.82    1.62
   6  -1   1   24.53    1.54
   6   1   2   21.37    1.56
   6   1   2   21.38    1.27
  -6   1  -2   19.19    1.41
   6  -1   2   21.79    1.43
   6  -1   2   23.16    1.27
   6  -1   2   20.25    1.34
  -6  -1  -2   20.06    1.24
  -6  -1  -2   16.96    1.63
   6  -1   2   21.94    1.33
  -6  -1  -2   19.09    1.53
  -6   1  -3   24.00    1.58
  -6   1  -3   22.27    1.60
   6   1   3   26.12    1.77
   6   1   3   25.91    1.46
   6  -1   3   22.03    1.64
   6  -1   3   26.13    1.51
   6  -1   3   23.22    1.54
   6  -1   3   25.28    1.42
  -6  -1  -3   20.56    1.84
  -6  -1  -3   22.32    1.41
  -6   1  -4    1.53    0.77
  -6   1  -4    2.09    0.79
  -6   1  -4    0.87    0.42
   6   1   4    0.10    0.40
   6   1   4    0.80    0.86
   6  -1   4    0.69    0.66
   6  -1   4    0.25    0.39
  -6  -1  -4    0.97    1.14
  -6  -1  -4    1.31    0.53
   6  -1   4    1.96    0.96
   6   1   5   53.42    2.76
  -6   1  -5   49.12    2.70
  -6   1  -5   46.70    2.91
   6   1   5   49.84    3.30
  -6   1  -5   47.04    2.94
  -6  -1  -5   41.60    3.12
  -6  -1  -5   48.57    2.65
  -6  -1  -5   52.06    2.78
   6  -1   5   45.78    2.66
   6  -1   5   47.77    2.91
   6   1   6    1.47    0.96
   6   1   6    2.67    0.65
  -6   1  -6    3.01    0.92
  -6   1  -6    2.71    0.56
  -6   1  -6    2.41    0.94
   6  -1   6    1.86    0.51
  -6  -1  -6    1.86    0.43
  -6  -1  -6    3.19    1.42
  -6  -1  -6    2.56    0.91
   6  -1   6    2.79    1.04
   6   1   7    5.23    0.65
   6   1   7    5.67    1.24
  -6   1  -7    6.37    1.19
  -6   1  -7    4.60    0.60
   6  -1   7    5.16    1.24
   6  -1   7    5.53    0.55
  -6  -1  -7    7.47    0.85
  -6  -1  -7    4.06    1.59
  -6  -1  -7    5.40    0.47
   6  -1   7    5.55    1.35
  -6   1  -8   12.94    0.95
  -6   1  -8   14.23    1.57
   6  -1   8   11.77    0.89
  -6  -1  -8   11.46    1.29
  -6  -1  -8   13.16    1.72
   6  -1   8   10.76    1.45
  -6  -1  -8   11.66    0.78
   6  -1   8   11.70    1.36
   6   1   9    4.58    0.52
  -6   1  -9    9.62    2.32
   6   1   9    5.68    0.76
  -6  -1  -9    5.03    0.49
  -6  -1  -9    5.13    0.52
   6  -1   9    8.24    1.50
  -6  -1  -9    8.05    2.13
   6   1  10    1.23    0.80
   6   1  10    2.37    0.52
  -6   1 -10    2.81    1.48
  -6   1 -10    1.17    0.53
   6   1  10    0.43    0.43
  -6  -1 -10    3.50    1.85
   6  -1  10    0.94    0.98
  -6  -1 -10    1.72    0.43
  -6  -1 -10    0.76    0.38
   6   1  11    0.86    0.46
  -6   1 -11    2.13    0.64
   6   1  11    1.51    0.66
  -6   1 -11    2.67    1.58
   6   1  11    3.27    1.01
   6  -1  11    1.44    1.13
  -6  -1 -11    1.15    0.46
  -6  -1 -11    2.73    1.87
  -6   1 -12    6.22    1.87
   6   1  12    1.81    0.60
   6   1  12    2.34    0.97
  -6   1 -12    1.29    0.65
  -6  -1 -12    2.49    1.68
   6  -1  12    1.85    1.29
  -6  -1 -12    0.96    0.51
   6   1  13    0.52    0.50
  -6   1 -13    3.90    1.80
  -6   1 -13   -0.12    0.56
   6  -1  13    0.93    0.38
   6  -1  13    3.29    1.35
  -6  -1 -13    0.85    1.70
   6   1  14    0.43    0.53
  -6   1 -14    2.29    0.73
   6   1  14    4.21    1.13
  -6   1 -14    5.78    1.91
  -6  -1 -14    3.07    2.02
  -6  -1 -14    1.39    0.52
   6  -1  14    0.57    0.47
  -6   1 -15    2.02    0.80
   6   1  15    2.00    1.21
  -6   1 -15    4.98    1.97
   6   1  15    1.28    0.60
  -6  -1 -15    1.25    0.59
   6  -1  15    0.85    0.50
   6  -1  15    3.69    1.63
   6   1  16    2.86    1.20
  -6   1 -16    3.49    1.90
  -6   1 -16    3.77    0.98
   6  -1  16    2.63    1.43
  -6  -1 -16    3.09    2.09
  -6   1 -17    3.44    0.90
   6   1  17    5.60    1.39
   6   1  17    4.28    0.87
  -6   1 -17    6.48    2.38
  -6  -1 -17    6.03    2.45
  -6  -1 -17    2.71    0.77
   6  -1  17    5.87    2.01
  -6   2  17    2.70    0.75
   6   2 -17    1.35    0.71
   6  -2 -17   -0.53    1.69
   6  -2 -17    1.08    0.69
  -6  -2  17    4.82    2.06
  -6   2  16    2.99    0.86
   6   2 -16    2.78    0.84
   6  -2 -16    3.75    0.88
  -6  -2  16    3.23    1.75
   6  -2 -16    3.98    1.71
  -6  -2  16    1.79    0.77
  -6   2  15    2.29    0.76
   6   2 -15    2.00    0.77
   6  -2 -15    1.28    0.67
  -6  -2  15    2.24    0.78
  -6  -2  15    3.32    1.73
   6  -2 -15    3.30    1.53
   6   2 -14    0.65    0.60
  -6   2  14    1.74    0.67
  -6  -2  14    0.36    1.73
  -6  -2  14    1.89    0.67
   6  -2 -14    1.97    1.28
   6  -2 -14    2.26    0.66
  -6   2  13    5.39    0.73
   6   2 -13    6.80    1.09
  -6  -2  13    6.27    0.82
  -6  -2  13    9.91    2.05
   6  -2 -13    7.65    1.51
   6  -2 -13    5.58    1.01
  -6   2  12    1.82    0.61
   6   2 -12    2.21    0.75
   6  -2 -12    2.01    0.69
  -6  -2  12    3.60    1.47
   6  -2 -12    2.88    1.06
  -6  -2  12    2.26    0.79
  -6   2  11   12.88    1.04
   6   2 -11   11.59    1.05
   6  -2 -11   12.10    1.25
  -6  -2  11   12.07    1.54
  -6  -2  11   11.93    1.15
   6  -2 -11   12.35    1.04
   6   2 -10    1.29    0.55
  -6   2  10    0.62    0.46
  -6  -2  10    0.62    0.63
  -6  -2  10    1.10    1.07
   6  -2 -10    0.82    0.85
   6  -2 -10    1.63    0.61
   6   2  -9    1.01    0.51
  -6   2   9    1.83    0.56
   6  -2  -9    1.80    0.63
  -6  -2   9    1.48    0.98
   6  -2  -9    1.21    0.79
  -6  -2   9    0.71    0.75
  -6   2   8    1.51    0.52
   6   2  -8    1.43    0.54
   6  -2  -8    1.66    0.60
  -6  -2   8    3.83    1.20
   6  -2  -8    1.70    0.81
  -6   2   7   15.21    1.09
   6   2  -7   14.97    1.18
  -6   2   7   15.05    1.09
   6   2  -7   14.81    1.45
  -6  -2   7   15.48    1.33
   6  -2  -7   16.18    1.13
   6   2  -6   40.58    2.40
   6   2  -6   44.72    2.76
  -6   2   6   40.62    2.41
   6  -2  -6   43.59    2.43
   6  -2  -6   40.17    2.49
  -6  -2   6   40.98    2.40
   6  -2  -6   40.76    2.59
   6  -2  -6   39.18    2.45
  -6  -2   6   42.87    2.66
  -6   2   5  195.02    9.92
  -6   2   5  182.22    9.95
   6   2  -5  186.14    9.92
   6   2  -5  188.80   10.02
   6   2  -5  184.28   10.24
   6  -2  -5  188.70    9.95
  -6  -2   5  195.29   10.19
   6  -2  -5  189.48   10.04
  -6  -2   5  181.25   10.00
   6  -2  -5  184.84    9.91
  -6   2   4    4.87    0.66
   6   2  -4    9.55    1.47
   6   2  -4    5.50    0.63
  -6   2   4    5.01    0.54
   6   2  -4    5.56    0.57
  -6   2   4    5.79    0.72
   6  -2  -4    6.18    0.66
  -6  -2   4    5.77    0.61
  -6  -2   4    5.26    0.55
   6  -2  -4    6.53    0.76
  -6  -2   4    8.48    1.34
  -6   2   3    9.33    0.85
   6   2  -3    8.56    0.67
   6   2  -3    8.56    0.78
  -6   2   3    9.10    0.67
  -6  -2   3    9.35    0.68
  -6  -2   3    8.50    0.74
   6  -2  -3    8.63    0.66
   6  -2  -3   10.14    0.82
  -6   2   2    9.42    0.83
  -6   2   2    8.89    0.64
  -6   2   2    8.00    0.78
   6   2  -2    8.10    0.63
   6   2  -2    9.20    0.70
   6   2  -2    9.30    0.78
  -6  -2   2    7.88    0.82
  -6  -2   2    9.20    1.10
   6  -2  -2    7.99    0.77
  -6  -2   2    8.79    0.64
   6  -2  -2    9.42    0.65
  -6   2   1   15.94    1.15
  -6   2   1   16.76    1.19
   6   2  -1   14.76    1.10
  -6   2   1   16.03    1.00
   6   2  -1   15.33    0.97
  -6  -2   1   16.55    1.40
   6  -2  -1   16.39    1.14
   6  -2  -1   16.61    0.99
  -6  -2   1   17.12    1.16
  -6  -2   1   16.23    1.22
  -6  -2   1   15.76    0.97
  -6   2   0    3.48    0.80
   6   2   0    1.36    0.49
   6   2   0    1.46    0.66
  -6   2   0    1.34    0.33
  -6  -2   0    1.60    0.75
   6  -2   0    1.66    0.35
  -6  -2   0    2.06    0.54
   6  -2   0    0.87    0.67
  -6  -2   0    2.33    1.03
   6  -2   0    1.36    0.53
  -6  -2   0    1.90    0.32
   6  -2   0    1.29    0.56
  -6   2  -1    0.77    0.58
  -6   2  -1    0.47    0.28
   6   2   1    0.22    0.48
   6   2   1    0.80    0.43
  -6  -2  -1    0.31    0.92
   6  -2   1    0.52    0.48
   6  -2   1    1.70    0.71
  -6  -2  -1    0.76    0.37
  -6  -2  -1    0.39    0.74
   6  -2   1    1.02    0.26
  -6   2  -2    2.65    0.76
  -6   2  -2    0.88    0.54
   6   2   2    0.47    0.43
   6   2   2    0.55    0.54
   6  -2   2    1.15    0.48
   6  -2   2    1.66    0.80
   6  -2   2    0.43    0.49
  -6  -2  -2    1.69    0.94
  -6  -2  -2    0.80    0.38
   6   2   3   14.40    1.00
  -6   2  -3   13.37    1.11
  -6   2  -3   12.87    1.03
   6  -2   3   13.91    1.24
   6  -2   3   12.95    1.14
   6  -2   3   14.38    0.98
   6  -2   3   14.51    1.11
  -6  -2  -3   14.40    0.95
  -6  -2  -3   12.94    1.37
   6   2   4   21.07    1.49
   6   2   4   22.01    1.32
  -6   2  -4   20.57    1.40
  -6  -2  -4   17.88    1.23
  -6  -2  -4   21.51    1.33
   6  -2   4   21.77    1.32
   6  -2   4   18.54    1.60
  -6  -2  -4   18.21    1.73
   6  -2   4   17.56    1.47
  -6   2  -5    5.78    0.84
  -6   2  -5    6.62    1.02
   6   2   5    4.56    0.56
  -6   2  -5    6.05    1.09
   6   2   5    4.82    1.03
   6  -2   5    5.92    0.85
   6  -2   5    4.89    1.23
  -6  -2  -5    4.85    0.62
  -6  -2  -5    5.35    0.55
   6  -2   5    6.42    1.45
  -6  -2  -5    7.03    1.61
  -6   2  -6    0.67    0.47
  -6   2  -6    1.54    0.75
   6   2   6   -0.07    0.39
   6  -2   6    0.42    1.11
  -6  -2  -6    0.22    1.16
   6  -2   6    0.11    1.36
   6   2   7   23.98    1.48
  -6   2  -7   20.83    1.40
  -6  -2  -7   18.68    2.00
   6  -2   7   18.22    1.74
  -6   2  -8    1.14    0.68
   6   2   8    1.87    0.58
  -6   2  -8    2.12    0.67
   6  -2   8    4.50    1.37
  -6  -2  -8    1.08    1.49
  -6   2  -9    5.57    0.88
   6   2   9    4.19    0.76
   6  -2   9    3.07    1.48
  -6  -2  -9    3.38    1.83
   6   2  10    1.85    0.68
  -6   2 -10    2.65    1.17
  -6   2 -10    2.06    0.69
  -6  -2 -10    0.72    1.74
   6  -2  10    5.41    1.58
   6   2  11    2.73    0.67
   6   2  11    4.97    0.94
  -6   2 -11    5.07    1.24
  -6   2 -11    2.55    0.77
  -6  -2 -11    1.07    1.87
   6  -2  11    4.37    1.61
  -6   2 -12    8.48    0.91
   6   2  12    8.91    0.94
  -6   2 -12    8.74    1.18
   6   2  12    6.64    0.78
  -6  -2 -12    7.43    2.39
  -6  -2 -12    7.65    0.68
   6  -2  12    4.38    1.62
  -6   2 -13   17.52    1.39
   6   2  13   15.32    1.25
  -6  -2 -13   16.14    1.13
  -6   2 -14    1.69    1.04
   6   2  14    2.73    0.96
  -6   2 -14    2.52    0.88
  -6  -2 -14    2.25    2.29
   6  -2  14    5.81    2.22
  -6  -2 -14    3.12    0.67
  -6   2 -15    8.06    0.99
   6   2  15    7.70    1.11
  -6  -2 -15    4.63    0.91
  -6  -2 -15    6.08    2.81
   6  -2  15    7.09    2.23
  -6   2 -16    2.00    1.07
   6   2  16    2.13    0.75
  -6   2 -16    4.42    1.01
   6  -2  16    1.17    1.51
  -6  -2 -16    2.35    0.71
  -6   3  16    2.24    0.80
   6   3 -16    2.33    0.95
   6  -3 -16    2.71    1.66
  -6  -3  16    2.14    1.81
   6  -3 -16    2.01    0.89
  -6   3  15    0.24    0.55
   6   3 -15    0.54    0.73
   6  -3 -15    1.40    1.24
  -6  -3  15    1.21    0.74
  -6  -3  15    2.71    1.80
   6   3 -14    1.77    0.83
  -6   3  14    0.81    0.54
  -6  -3  14    1.35    0.84
   6  -3 -14    1.07    1.18
  -6  -3  14    3.95    1.86
   6  -3 -14    1.34    0.76
  -6   3  13    0.97    0.61
   6   3 -13    1.01    0.69
  -6  -3  13   -0.27    1.36
  -6  -3  13    1.77    0.89
   6  -3 -13    0.03    0.57
   6   3 -12    4.63    1.10
  -6   3  12    3.88    0.80
  -6  -3  12    4.67    1.73
   6  -3 -12    4.53    0.87
  -6  -3  12    4.85    1.09
   6  -3 -12    2.83    1.26
   6   3 -11    3.72    0.90
  -6   3  11    2.15    0.69
   6  -3 -11    2.44    0.76
  -6  -3  11    4.30    1.64
  -6  -3  11    1.86    0.95
   6  -3 -11    4.92    1.24
   6   3 -10    1.09    0.66
  -6   3  10    1.31    0.54
  -6  -3  10    0.97    0.86
   6  -3 -10    0.38    0.89
  -6  -3  10    2.57    1.35
   6  -3 -10    0.16    0.53
  -6   3   9    0.76    0.49
   6   3  -9    0.16    0.57
   6  -3  -9    1.05    0.88
  -6  -3   9    2.09    1.32
   6  -3  -9    0.58    0.55
  -6  -3   9    3.59    1.08
   6   3  -8    6.26    0.79
  -6   3   8    5.01    0.84
  -6  -3   8    8.29    1.75
  -6  -3   8    6.21    1.34
   6  -3  -8    6.75    0.77
   6  -3  -8    6.20    1.42
   6   3  -7    4.03    0.77
  -6   3   7    3.05    0.67
  -6  -3   7    2.01    1.11
   6  -3  -7    2.85    0.72
   6  -3  -7    4.82    1.17
   6   3  -6    6.80    0.78
  -6   3   6    6.95    0.71
   6  -3  -6    9.35    1.60
  -6  -3   6    8.88    1.17
   6  -3  -6    6.88    0.78
  -6   3   5    8.64    0.80
   6   3  -5    9.02    0.89
   6  -3  -5    8.51    1.03
  -6  -3   5   10.30    1.26
   6  -3  -5    8.87    0.86
   6   3  -4   42.42    2.54
  -6   3   4   43.72    2.56
   6   3  -4   45.80    2.71
  -6  -3   4   44.49    2.97
  -6  -3   4   42.96    2.55
   6  -3  -4   47.44    2.65
  -6   3   3   14.85    1.20
   6   3  -3   11.86    0.96
  -6   3   3   13.83    0.99
   6   3  -3   12.37    1.07
   6  -3  -3   14.99    1.16
  -6  -3   3   13.10    1.46
   6  -3  -3   12.66    0.92
  -6  -3   3   13.23    1.07
  -6  -3   3   14.12    0.95
   6   3  -2    2.84    0.70
  -6   3   2    2.80    0.57
  -6   3   2    2.48    0.84
   6   3  -2    1.65    0.45
  -6  -3   2    2.23    0.75
   6  -3  -2    2.28    0.47
  -6  -3   2    3.57    0.43
  -6  -3   2    2.24    1.05
  -6  -3   2    3.34    0.66
   6  -3  -2    1.78    0.68
   6   3  -1    5.63    0.58
  -6   3   1    6.78    0.82
  -6   3   1    7.83    0.66
   6   3  -1    7.02    0.75
  -6  -3   1    6.34    0.65
   6  -3  -1    7.47    1.13
  -6  -3   1    7.79    0.59
  -6  -3   1    6.37    0.83
  -6  -3   1    9.40    1.66
  -6   3   0    7.00    0.61
   6   3   0    5.86    0.55
   6   3   0    6.55    0.77
  -6   3   0    6.88    0.82
   6  -3   0    7.27    0.79
   6  -3   0    6.94    0.55
  -6  -3   0    9.94    1.73
  -6  -3   0    7.72    0.56
  -6  -3   0    7.64    0.89
   6  -3   0    7.22    0.60
   6  -3   0    7.14    0.84
   6   3   1    6.10    0.77
  -6   3  -1    6.32    0.80
  -6  -3  -1    9.35    1.83
  -6  -3  -1    5.49    0.87
   6  -3   1    7.38    0.92
   6  -3   1    6.42    0.52
   6  -3   1    8.35    1.14
   6  -3   1    6.75    0.59
   6   3   2    4.84    1.07
   6  -3   2    5.70    0.99
  -6  -3  -2    4.78    1.16
   6  -3   2    3.36    0.36
   6  -3   2    4.04    1.07
  -6   3  -3    6.11    0.88
  -6  -3  -3    5.77    1.33
   6  -3   3    7.92    0.85
   6  -3   3    7.28    0.54
   6  -3   3    9.33    1.18
   6   3   4    1.21    0.56
  -6   3  -4    1.76    0.79
   6  -3   4    1.28    0.74
  -6  -3  -4    2.73    1.19
   6  -3   4    3.11    1.38
  -6   3  -5    1.48    0.74
   6   3   5    1.35    0.53
  -6  -3  -5    0.73    1.07
   6  -3   5    0.78    1.07
  -6   3  -6   15.99    1.36
   6  -3   6   14.21    1.68
  -6  -3  -6   15.34    1.77
  -6   3  -7    2.46    0.80
   6   3   7    1.73    0.65
  -6   3  -7    0.87    0.57
   6  -3   7    1.75    1.30
  -6  -3  -7    2.39    1.40
   6   3   8    4.88    0.89
  -6   3  -8    3.38    0.88
  -6   3  -8    5.21    0.97
   6  -3   8    3.41    1.64
  -6  -3  -8    2.01    1.52
   6   3   9    1.72    0.69
  -6   3  -9    1.47    0.97
  -6   3  -9    1.18    0.69
  -6  -3  -9    1.11    1.73
   6  -3   9    1.49    1.41
  -6   3 -10    8.06    0.92
  -6   3 -10    6.97    0.95
   6   3  10    7.45    0.82
  -6  -3 -10    7.88    2.25
   6  -3  10    6.11    1.89
  -6   3 -11    1.50    0.89
   6   3  11    0.91    0.63
  -6  -3 -11    0.45    2.01
  -6   3 -12    7.24    0.99
  -6   3 -12    7.49    0.91
   6   3  12    7.51    0.89
   6  -3  12    9.17    2.82
  -6  -3 -12    7.70    2.54
  -6   3 -13    1.47    0.95
   6   3  13    1.93    0.72
  -6   3 -13    2.11    0.86
   6  -3  13    3.45    2.33
  -6  -3 -13    1.04    2.23
   6   3  14    1.49    0.79
  -6   3 -14    3.22    0.89
  -6   3 -14    2.12    0.94
  -6  -3 -14    6.03    2.59
   6  -3  14    4.27    2.29
  -6   3 -15    0.82    1.17
  -6   3 -15    1.72    0.77
  -6  -3 -15    5.37    2.57
  -6  -3 -15    0.16    0.57
   6  -3  15    2.92    1.81
  -6   4  13    2.26    0.83
   6   4 -13    1.67    0.73
  -6  -4  13    0.62    1.45
   6  -4 -13    1.29    1.21
  -6  -4  13    2.39    1.08
   6   4 -12    4.57    0.94
  -6  -4  12    4.81    1.23
   6  -4 -12    2.05    1.21
   6  -4 -12    3.73    0.83
  -6  -4  12    2.02    1.57
   6   4 -11    3.67    0.93
  -6  -4  11    3.56    1.41
   6  -4 -11    3.73    0.91
   6  -4 -11    4.50    1.37
  -6  -4  11    8.32    2.16
  -6   4  10    5.54    1.05
   6   4 -10    3.35    0.91
   6  -4 -10    3.34    0.89
  -6  -4  10    1.57    1.53
   6  -4 -10    2.32    1.26
  -6  -4  10    3.28    1.25
  -6   4   9   13.95    1.24
   6   4  -9   15.08    1.30
  -6  -4   9   13.17    1.57
  -6  -4   9   17.85    2.04
   6  -4  -9   13.57    1.52
   6  -4  -9   13.70    1.19
  -6   4   8    5.56    1.05
   6   4  -8    6.06    1.07
   6  -4  -8    4.74    0.93
  -6  -4   8    9.15    1.68
   6   4  -7    4.68    0.95
  -6   4   7    3.02    0.76
   6  -4  -7    5.39    1.42
  -6  -4   7    3.12    1.59
   6  -4  -7    4.66    0.88
  -6  -4   7    3.62    1.46
  -6  -4   7    2.21    0.78
  -6   4   6   56.10    3.32
  -6  -4   6   53.23    3.75
  -6  -4   6   52.65    3.36
   6  -4  -6   59.73    3.34
   6  -4  -6   60.73    3.75
  -6   4   5    1.27    0.67
   6   4  -5    1.56    0.66
   6  -4  -5    2.12    0.74
   6  -4  -5    3.67    1.17
  -6  -4   5    3.15    0.91
  -6  -4   5    4.92    1.59
   6   4  -4    2.61    0.63
   6   4  -4    1.33    0.66
  -6   4   4    0.27    0.47
   6  -4  -4    2.26    0.71
   6  -4  -4    0.89    0.81
  -6  -4   4   -0.37    1.10
  -6  -4   4    0.23    0.75
  -6  -4   4    1.44    0.70
   6   4  -3    2.62    0.84
   6   4  -3    1.92    0.57
  -6   4   3    2.95    0.66
  -6  -4   3    2.83    1.40
   6  -4  -3    3.22    0.84
  -6  -4   3    2.95    0.91
   6   4  -2    4.42    0.79
  -6   4   2    6.48    0.94
   6   4  -2    5.71    0.80
  -6   4   2    6.08    0.67
  -6  -4   2    4.61    0.85
   6  -4  -2    6.30    1.17
   6  -4  -2    6.73    0.84
  -6  -4   2    7.98    1.78
  -6   4   1    2.51    0.99
   6   4  -1    3.71    0.85
  -6  -4   1    2.67    0.60
   6  -4  -1    4.02    1.17
  -6  -4   1    1.26    0.93
  -6  -4   1    2.34    1.31
   6  -4  -1    2.34    0.79
   6   4   0   18.08    1.38
  -6   4   0   18.13    1.52
   6  -4   0   17.33    1.19
  -6  -4   0   13.13    1.77
  -6  -4   0   18.47    1.61
   6  -4   0   18.54    1.64
   6  -4   0   16.86    1.40
  -6   4  -1    2.20    0.88
   6   4   1    1.90    0.70
   6  -4   1    2.27    0.61
  -6  -4  -1    1.79    0.47
   6  -4   1    1.45    0.49
   6  -4   1    2.62    0.81
  -6  -4  -1    4.35    1.55
   6  -4   1    2.31    1.17
  -6  -4  -1    3.41    1.14
   6   4   2    8.90    0.92
  -6   4  -2    7.53    0.99
   6  -4   2    9.53    1.02
  -6  -4  -2    8.01    1.15
   6  -4   2    8.18    0.71
  -6   4  -3    7.65    0.95
   6   4   3    6.59    0.81
   6  -4   3    8.16    1.89
   6  -4   3    7.49    1.25
  -6  -4  -3    6.51    1.46
  -6   4  -4    7.84    1.01
   6   4   4    7.98    0.88
   6  -4   4    9.59    1.12
   6  -4   4   10.01    2.11
  -6  -4  -4    9.41    1.29
   6  -4   4    8.79    0.69
   6  -4   4    8.62    1.37
  -6   4  -5    7.83    1.01
   6   4   5   10.11    0.96
  -6  -4  -5   10.20    1.95
   6  -4   5    9.58    2.09
   6  -4   5    7.41    1.32
   6  -4   5    8.58    0.70
   6  -4   5   10.77    1.13
   6   4   6   12.82    1.12
  -6  -4  -6   12.33    1.71
   6  -4   6   13.00    1.84
   6  -4   6   12.23    1.34
   6   4   7    5.51    1.04
  -6   4  -7    6.47    0.97
   6  -4   7    5.24    1.69
  -6  -4  -7    2.94    1.60
   6   4   8   12.65    1.12
  -6   4  -8   12.23    1.30
  -6  -4  -8   11.64    2.51
   6  -4   8   11.67    2.51
  -6   4  -9    5.85    1.08
   6   4   9    6.20    1.11
  -6   4  -9    5.48    1.29
  -6  -4  -9    6.30    2.02
  -6   4 -10   12.41    1.40
   6   4  10   16.52    1.31
  -6   4 -10   16.89    1.39
   6  -4  10   18.16    2.51
  -6  -4 -10   15.88    2.28
   6   4  11    4.31    0.95
  -6   4 -11    5.48    1.33
  -6   4 -11    4.25    1.03
  -6  -4 -11    5.60    2.18
   6  -4  11    3.62    2.13
   6   4  12    0.52    0.72
  -6   4 -12    1.67    1.08
  -6   4 -12    0.32    0.73
  -6  -4 -12    1.10    1.88
   6  -4  12    3.16    2.12
   6   4  13    2.17    0.93
  -6   4 -13    0.69    1.35
  -6   4 -13    0.52    0.72
  -6  -4 -13    2.71    2.09
   6   5 -10    1.76    0.89
  -6  -5  10    3.92    1.52
   6  -5 -10    3.91    1.52
  -6  -5  10    3.57    1.92
   6   5  -9    3.58    1.00
  -6   5   9    1.57    0.79
  -6  -5   9    2.75    1.77
   6  -5  -9    2.52    1.34
  -6  -5   9    2.43    1.36
   6  -5  -9    1.50    0.82
  -6   5   8    2.31    0.77
   6   5  -8    1.85    0.84
   6  -5  -8    2.34    0.85
  -6  -5   8    1.07    1.56
  -6  -5   8    2.38    1.39
  -6  -5   8    0.59    0.93
   6  -5  -8    1.54    1.05
  -6   5   7    5.93    0.86
   6   5  -7    5.61    1.09
  -6  -5   7    7.17    1.86
   6  -5  -7    9.97    1.99
   6  -5  -7    6.20    1.11
  -6  -5   7    9.88    2.32
  -6  -5   7    6.33    1.64
  -6   5   6    8.83    0.93
  -6  -5   6    7.73    1.13
   6  -5  -6    8.91    1.03
  -6  -5   6    9.19    2.26
  -6  -5   6   12.89    2.58
   6  -5  -6   11.56    2.18
   6   5  -5    1.05    0.69
  -6  -5   5    2.01    1.05
   6  -5  -5    2.75    1.26
   6  -5  -5    1.42    0.80
   6   5  -4    2.25    0.74
   6  -5  -4    3.46    0.92
   6  -5  -4    1.80    1.09
   6  -5  -3   10.07    1.36
  -6  -5   3   10.97    1.34
  -6  -5   3   13.40    2.88
   6  -5  -3   11.22    1.41
   6  -5  -3   11.12    1.15
   6  -5  -2    4.57    1.30
  -6  -5   2    4.88    1.41
   6  -5  -2    3.17    0.89
  -6  -5   2    3.72    1.77
   6  -5  -2    4.80    1.42
   6   5  -1    5.84    1.17
  -6  -5   1    3.49    1.64
  -6  -5   1    5.13    0.93
  -6  -5   1    4.70    1.36
   6  -5  -1    4.92    1.08
   6   5   0    1.99    0.89
  -6  -5   0    0.66    0.99
  -6  -5   0    1.35    1.49
   6  -5   0    1.67    0.70
  -6  -5   0    1.94    0.82
   6  -5   0    2.86    1.35
   6   5   1    5.38    1.17
  -6   5  -1    5.03    1.31
  -6  -5  -1    6.38    1.51
   6  -5   1    6.71    1.71
   6  -5   1    6.55    1.76
  -6  -5  -1    6.01    2.00
  -6  -5  -1    4.09    0.81
   6  -5   2    2.82    1.62
  -6  -5  -2    1.86    1.57
  -6  -5  -2    0.19    1.13
   6   5   3    5.07    1.12
   6  -5   3    3.94    1.59
   6  -5   3    3.51    1.71
   6  -5   3    4.60    1.17
   6   5   4   -0.03    0.62
  -6  -5  -4   -0.72    1.02
   6  -5   4    0.38    1.23
   6  -5   4    1.91    0.81
   6  -5   4    0.85    1.54
   6   5   5    1.57    0.79
   6  -5   5    0.60    1.66
  -6  -5  -5    1.54    1.53
   6  -5   5    3.21    1.31
   6  -5   5    3.32    0.94
   6   5   6    1.60    0.77
  -6   5  -6    1.22    1.13
   6  -5   6    1.26    0.82
   6  -5   6    0.64    0.71
  -6  -5  -6    1.86    1.50
   6  -5   6    1.99    1.46
   6   5   7    5.27    1.08
  -6   5  -7    6.99    1.49
   6  -5   7    5.67    2.14
   6  -5   7    6.18    1.36
  -6  -5  -7    8.51    2.22
   6   5   8    5.52    1.15
  -6   5  -8    4.92    1.42
  -6  -5  -8    4.96    1.96
   6  -5   8    3.25    1.11
   6  -5   8    5.57    2.69
  -6   5  -9    8.77    1.63
   6   5   9    5.53    1.14
   6  -5   9    3.63    2.43
  -6  -5  -9    5.04    2.00
   6  -5   9    6.73    1.51
  -7   0  18    8.77    2.45
   7   0 -18    3.28    0.89
  -7   0  18    4.36    0.96
   7   0 -17    0.91    0.63
  -7   0  17    0.80    0.53
  -7   0  17    1.69    1.59
  -7   0  16    2.07    1.37
   7   0 -16    2.00    0.73
   7   0 -14   20.71    1.48
  -7   0  14   19.98    1.84
   7   0 -14   19.39    1.52
  -7   0  14   21.07    1.45
  -7   0  13    1.05    0.47
  -7   0  13    0.58    1.21
   7   0 -13    0.53    0.51
   7   0 -13   -0.41    0.56
   7   0 -12    1.69    0.61
  -7   0  12    0.92    0.50
   7   0 -11    0.17    0.43
  -7   0  11   -0.05    0.44
  -7   0  11    1.83    0.96
  -7   0  11    0.76    0.46
  -7   0  10   41.00    2.70
  -7   0  10   44.16    2.52
   7   0 -10   42.17    2.54
   7   0  -9   -0.06    0.42
  -7   0   9    0.13    0.40
  -7   0   9    1.30    0.74
  -7   0   8   13.71    1.00
   7   0  -8   12.30    1.07
   7   0  -8   13.29    1.04
  -7   0   8   12.37    1.13
  -7   0   8   13.64    1.06
  -7   0   7    1.08    0.47
   7   0  -7    0.72    0.50
  -7   0   7    1.87    0.72
   7   0  -7    1.58    0.51
  -7   0   7    1.59    0.53
  -7   0   6   61.93    3.44
   7   0  -6   61.10    3.42
  -7   0   5   -0.22    0.38
   7   0  -5    0.43    0.40
   7   0  -5    0.23    0.29
  -7   0   5   -0.12    0.29
   7   0  -5    0.67    0.51
   7   0  -4   18.52    1.16
   7   0  -4   17.41    1.09
  -7   0   4   17.30    1.09
  -7   0   4   16.95    1.13
  -7   0   4   19.83    1.25
   7   0  -4   17.79    1.27
   7   0  -3    0.10    0.38
  -7   0   3    0.18    0.34
   7   0  -3   -0.39    0.25
   7   0  -3    0.50    0.65
   7   0  -3    0.08    0.34
  -7   0   3    0.00    0.41
  -7   0   3    0.14    0.37
  -7   0   2    2.15    0.45
   7   0  -2    2.04    0.42
  -7   0   2    2.63    0.67
  -7   0   2    3.00    0.56
   7   0  -2    1.82    0.45
   7   0  -2    1.88    0.71
   7   0  -1    0.14    0.28
   7   0  -1   -0.03    0.66
  -7   0   1    0.35    0.30
  -7   0   1   -0.34    0.41
  -7   0   1    0.05    0.51
   7   0  -1    0.48    0.56
  -7   0   1    0.14    0.24
   7   0  -1    0.51    0.33
  -7   0   0   19.39    1.25
  -7   0   0   21.37    1.42
   7   0   0   23.64    1.28
  -7   0   0   21.66    1.26
   7   0   0   21.59    1.26
   7   0   0   21.39    1.42
   7   0   1    1.16    1.01
   7   0   1    0.14    0.35
   7   0   1    0.82    0.57
  -7   0  -1    0.43    0.43
  -7   0  -1    0.18    0.28
   7   0   1    0.02    0.30
  -7   0  -1   -0.07    0.53
  -7   0  -1    0.97    0.99
   7   0   2   29.33    2.12
   7   0   2   32.30    1.95
  -7   0  -2   34.31    2.13
   7   0   2   34.17    1.83
   7   0   2   34.37    1.87
  -7   0  -2   31.03    1.87
  -7   0  -2   31.13    1.93
  -7   0  -3    0.00    0.48
   7   0   3    0.23    0.50
  -7   0  -3    1.17    0.65
   7   0   3    0.30    0.35
  -7   0  -3   -0.68    0.87
   7   0   3   -0.28    0.27
   7   0   3    1.04    1.20
  -7   0  -4    4.50    1.37
  -7   0  -4    3.66    0.83
   7   0   4    2.59    1.21
  -7   0  -4    2.57    0.66
   7   0   4    4.68    0.82
   7   0   5    0.46    0.69
  -7   0  -5    0.84    1.20
  -7   0  -5    0.01    0.23
  -7   0  -5    0.88    0.71
   7   0   5    0.14    1.11
  -7   0  -5    0.65    0.32
  -7   0  -6    4.34    0.45
  -7   0  -6    5.32    0.76
   7   0   6    6.18    1.46
   7   0   6    5.21    0.76
  -7   0  -6    4.29    0.37
  -7   0  -6    7.05    1.56
  -7   0  -7    0.44    0.23
   7   0   7   -0.21    0.69
  -7   0  -7    0.84    0.82
  -7   0  -7    1.16    1.25
   7   0   7    2.71    1.34
  -7   0  -7    1.03    0.38
  -7   0  -8    1.47    0.32
   7   0   8    2.22    0.89
  -7   0  -8    1.70    0.50
  -7   0  -9    1.24    1.30
   7   0   9    1.83    0.82
  -7   0 -10   47.64    2.68
   7   0  10   45.79    2.87
  -7   0 -10   47.45    2.60
   7   0  11    0.55    0.37
  -7   0 -11    1.04    1.50
   7   0  11    2.80    0.98
  -7   0 -11    0.73    0.56
  -7   0 -11    0.59    0.37
   7   0  12    1.49    0.45
  -7   0 -12    1.24    1.54
   7   0  12    3.82    1.14
  -7   0 -12    2.17    0.67
  -7   0 -13    3.61    1.78
   7   0  13    1.15    0.48
   7   0  13    1.38    1.10
  -7   0 -13    0.58    0.53
   7   0  14   31.95    2.37
  -7   0 -14   29.71    1.98
   7   0  15    1.26    0.58
  -7   0 -15    5.29    2.00
  -7   0 -15    1.92    0.70
   7   0  15    3.81    1.33
   7   0  16   21.49    1.54
   7   0  16   28.92    2.19
  -7   0 -16   19.78    2.55
  -7   0 -16   25.56    1.77
  -7   0 -17    0.83    0.76
   7   0  17    4.49    1.48
  -7   0 -17    1.99    1.69
   7   0  17    0.58    0.54
  -7   1  18    0.82    1.21
   7   1 -18    2.52    0.73
  -7   1  18    4.08    0.95
  -7  -1  18    3.51    2.20
   7  -1 -18    2.27    0.79
  -7  -1  18    1.08    0.65
   7  -1 -18    3.07    2.34
  -7   1  17    5.50    1.45
   7   1 -17    4.00    0.96
  -7   1  17    3.65    0.84
  -7  -1  17    4.02    1.91
  -7  -1  17    2.10    0.78
   7  -1 -17    3.19    2.03
   7  -1 -17    2.86    0.78
  -7   1  16    2.05    0.64
  -7   1  16    0.40    1.01
   7   1 -16    0.09    0.56
   7  -1 -16    3.51    1.67
  -7  -1  16    1.15    0.63
  -7  -1  16    1.52    1.59
   7  -1 -16    0.88    0.71
   7   1 -15    1.96    0.82
  -7   1  15    2.04    0.94
  -7   1  15    1.30    0.85
  -7  -1  15    3.14    0.74
   7  -1 -15    1.74    1.48
   7  -1 -15    2.35    0.76
  -7  -1  15    1.80    1.42
  -7   1  14    6.87    0.81
   7   1 -14    7.97    0.96
  -7   1  14    7.47    0.81
  -7  -1  14    9.02    1.94
  -7  -1  14    7.13    0.82
   7  -1 -14    8.60    1.30
   7  -1 -14    7.03    0.84
   7   1 -13    7.73    0.89
  -7   1  13    7.57    0.76
  -7   1  13    7.93    1.06
  -7   1  13    6.68    0.75
  -7  -1  13    7.37    0.82
  -7  -1  13    9.70    1.95
   7  -1 -13    7.74    1.20
   7  -1 -13    8.04    0.86
   7   1 -12   14.02    1.18
  -7   1  12   15.35    1.09
  -7   1  12   14.51    1.14
  -7   1  12   13.12    1.23
  -7  -1  12   16.32    1.20
  -7  -1  12   17.72    1.68
   7  -1 -12   15.00    1.20
  -7   1  11    7.23    0.63
   7   1 -11    6.22    0.80
  -7   1  11    5.18    0.67
   7  -1 -11    6.73    1.00
   7  -1 -11    7.78    0.93
  -7  -1  11    8.25    1.15
  -7  -1  11    6.95    0.80
   7   1 -10   18.48    1.32
  -7   1  10   17.88    1.25
   7  -1 -10   16.19    1.29
   7  -1 -10   20.84    1.47
   7  -1 -10   17.07    1.37
  -7  -1  10   20.03    1.70
  -7  -1  10   18.23    1.34
  -7   1   9    1.18    0.45
   7   1  -9    1.91    0.55
  -7  -1   9    2.19    0.76
   7  -1  -9    1.86    0.58
   7  -1  -9    1.99    0.77
  -7   1   8   11.63    0.86
   7   1  -8   10.02    0.94
   7   1  -8   12.73    1.18
   7  -1  -8   10.79    0.97
  -7  -1   8   11.16    1.01
  -7  -1   8   10.12    0.89
  -7  -1   8   12.86    1.23
  -7   1   7    1.10    0.45
  -7   1   7    0.40    0.36
   7   1  -7    2.38    0.76
   7   1  -7    0.67    0.40
  -7  -1   7    0.44    0.39
   7  -1  -7    0.62    0.50
   7  -1  -7    1.21    0.44
   7  -1  -7    0.71    0.58
   7  -1  -7    0.29    0.43
  -7  -1   7    0.89    0.41
  -7  -1   7    1.63    0.69
  -7   1   6    0.79    0.39
  -7   1   6    0.83    0.40
   7   1  -6    0.95    0.76
   7   1  -6    1.09    0.44
   7   1  -6    1.30    0.51
   7  -1  -6    1.07    0.47
  -7  -1   6    1.15    0.40
  -7  -1   6    0.81    0.40
   7  -1  -6    0.74    0.57
   7  -1  -6    1.19    0.42
  -7  -1   6    1.40    0.72
   7   1  -5   42.11    2.29
  -7   1   5   41.75    2.27
  -7   1   5   39.17    2.30
  -7   1   5   39.85    2.34
   7   1  -5   40.80    2.53
   7   1  -5   39.05    2.30
  -7  -1   5   41.21    2.47
   7  -1  -5   40.46    2.30
  -7  -1   5   37.72    2.29
   7  -1  -5   38.46    2.30
   7  -1  -5   39.76    2.30
  -7  -1   5   37.01    2.26
   7   1  -4   23.83    1.52
   7   1  -4   26.09    1.49
   7   1  -4   24.61    1.74
  -7   1   4   25.38    1.49
  -7   1   4   23.76    1.53
  -7   1   4   23.83    1.46
   7  -1  -4   23.25    1.52
  -7  -1   4   23.00    1.49
   7  -1  -4   25.60    1.52
  -7  -1   4   24.33    1.47
  -7  -1   4   26.32    1.74
   7  -1  -4   26.41    1.52
  -7   1   3  167.04    9.12
   7   1  -3  172.42    9.12
  -7   1   3  181.35    9.07
  -7   1   3  169.53    9.10
   7   1  -3  181.43    9.07
   7   1  -3  174.07    9.31
   7  -1  -3  158.25    9.10
  -7  -1   3  173.83    9.05
  -7  -1   3  163.92    9.09
  -7  -1   3  179.31    9.28
   7  -1  -3  168.80    9.09
   7  -1  -3  175.89    9.10
  -7   1   2    5.64    0.64
   7   1  -2    4.85    0.50
  -7   1   2    4.67    0.54
   7   1  -2    5.41    0.55
  -7   1   2    6.06    0.49
   7  -1  -2    5.32    0.60
  -7  -1   2    5.74    0.48
  -7  -1   2    6.81    0.90
   7  -1  -2    5.60    0.54
   7  -1  -2    4.88    0.57
  -7  -1   2    5.00    0.52
  -7   1   1    8.67    0.57
  -7   1   1    7.68    0.63
  -7   1   1    7.21    0.69
   7   1  -1    8.12    0.92
   7   1  -1    7.68    0.58
   7   1  -1    6.41    0.62
  -7  -1   1    6.45    0.60
   7  -1  -1    7.61    0.72
  -7  -1   1    7.89    0.92
  -7  -1   1    7.32    0.54
   7  -1  -1    8.34    0.66
   7  -1  -1    7.17    0.66
  -7  -1   1    6.85    0.94
   7   1   0    4.63    0.51
  -7   1   0    4.44    0.41
  -7   1   0    3.98    0.49
  -7   1   0    5.54    0.60
   7  -1   0    5.02    0.62
   7  -1   0    4.40    0.55
   7  -1   0    4.54    0.56
  -7  -1   0    4.61    0.47
   7  -1   0    4.62    0.48
  -7   1  -1   12.15    0.73
   7   1   1   11.13    0.82
  -7   1  -1   12.42    0.94
   7   1   1   11.55    1.19
  -7   1  -1   10.52    0.83
   7  -1   1   11.87    0.97
   7  -1   1   10.37    0.84
   7  -1   1   11.86    0.86
  -7  -1  -1   11.12    1.08
  -7  -1  -1   10.60    1.27
  -7  -1  -1   11.19    0.79
  -7   1  -2   -0.27    0.51
   7   1   2    0.71    0.93
  -7   1  -2    0.89    0.64
   7   1   2    0.34    0.36
  -7  -1  -2    1.18    0.40
   7  -1   2    1.34    0.64
   7  -1   2    0.46    0.56
   7  -1   2    0.09    0.32
  -7  -1  -2    2.82    1.24
   7  -1   2    0.56    0.44
  -7  -1  -2   -0.33    0.63
   7   1   3   14.06    0.91
  -7   1  -3   12.74    1.07
  -7   1  -3   12.45    1.11
   7  -1   3   10.94    1.14
  -7  -1  -3   14.42    1.57
   7  -1   3   12.65    0.98
  -7  -1  -3   11.79    0.86
   7  -1   3   12.20    0.84
   7  -1   3   12.51    0.93
  -7   1  -4    0.57    0.73
   7   1   4    2.10    1.04
  -7   1  -4    1.61    0.82
   7   1   4    0.94    0.40
  -7  -1  -4    1.22    0.54
   7  -1   4    2.01    1.14
   7  -1   4    2.06    0.79
  -7  -1  -4    0.13    1.29
  -7  -1  -4    0.70    0.33
   7  -1   4    1.12    0.37
   7   1   5   11.37    1.30
   7   1   5   12.04    0.88
  -7   1  -5   10.82    0.81
  -7  -1  -5   10.94    0.74
   7  -1   5   12.08    1.77
   7  -1   5    9.44    1.00
   7  -1   5    9.08    0.75
  -7  -1  -5   13.68    2.15
  -7  -1  -5   10.17    1.12
  -7   1  -6    0.41    0.80
  -7   1  -6    0.78    0.45
  -7   1  -6    3.15    0.96
   7   1   6    1.83    1.02
   7   1   6    0.86    0.55
  -7  -1  -6   -0.13    0.72
  -7  -1  -6    2.37    1.49
  -7  -1  -6    0.68    0.34
   7  -1   6    1.10    1.10
   7   1   7    0.73    0.58
  -7   1  -7    0.34    0.39
  -7   1  -7    0.62    0.84
  -7  -1  -7    0.84    2.29
  -7  -1  -7    0.57    0.33
   7  -1   7    0.72    0.40
  -7  -1  -7    1.26    0.74
  -7   1  -8   14.26    0.99
   7   1   8   13.61    1.04
  -7  -1  -8   12.48    1.81
  -7  -1  -8   12.29    0.88
   7  -1   8   11.96    1.23
   7  -1   8   12.75    0.94
   7   1   9    1.56    0.70
   7   1   9    1.13    0.40
  -7   1  -9    0.99    0.52
  -7   1  -9    4.71    1.61
  -7  -1  -9    1.24    0.43
  -7  -1  -9    1.15    0.39
   7  -1   9    2.41    0.93
  -7  -1  -9    3.57    1.78
  -7   1 -10   28.27    1.70
   7   1  10   27.50    1.58
  -7   1 -10   25.57    2.21
   7   1  10   27.53    1.75
  -7  -1 -10   23.67    1.60
  -7  -1 -10   24.99    1.52
   7  -1  10   26.25    2.05
  -7  -1 -10   20.55    2.37
  -7   1 -11    7.88    1.92
   7   1  11    5.79    0.83
  -7   1 -11    5.48    0.88
   7   1  11    4.41    0.78
  -7  -1 -11    5.34    0.61
  -7  -1 -11    9.17    2.37
   7  -1  11    4.95    1.35
  -7   1 -12    0.47    0.57
   7   1  12    1.01    0.47
   7   1  12    1.11    0.78
  -7   1 -12    1.03    1.50
   7   1  12    1.14    0.62
   7  -1  12    1.48    1.28
  -7  -1 -12    1.98    0.53
  -7  -1 -12    3.78    2.14
   7   1  13    4.80    1.02
   7   1  13    6.07    0.73
  -7   1 -13   10.00    2.06
   7   1  13    6.78    0.96
  -7   1 -13    6.50    1.01
  -7  -1 -13    8.68    0.78
   7  -1  13    8.53    1.75
  -7  -1 -13    3.18    2.09
  -7   1 -14    5.67    1.96
  -7   1 -14    0.72    0.58
   7   1  14    1.72    0.99
   7  -1  14    1.21    1.31
  -7  -1 -14    4.17    2.33
  -7  -1 -14    1.61    0.58
  -7   1 -15    5.82    2.00
   7   1  15    4.04    1.34
  -7   1 -15    3.43    0.92
  -7  -1 -15    4.08    0.81
  -7  -1 -15    4.99    2.59
   7  -1  15    3.19    1.47
   7   1  16    1.87    0.94
   7   1  16    0.83    0.55
  -7   1 -16    0.33    0.59
  -7  -1 -16    7.50    2.77
   7  -1  16    2.58    1.36
  -7  -1 -16    1.76    0.66
  -7   1 -17    3.73    2.04
   7   1  17    1.94    0.70
  -7   1 -17    3.24    0.85
   7   1  17    3.56    1.08
  -7  -1 -17    6.28    2.58
  -7  -1 -17    2.51    0.82
   7  -1  17    1.40    1.55
   7   2 -17    3.85    1.04
  -7   2  17    3.78    0.96
  -7  -2  17    6.81    1.18
  -7  -2  17    8.10    2.30
   7  -2 -17    4.81    1.97
   7  -2 -17    3.51    0.95
   7   2 -16    2.21    0.90
  -7   2  16    2.49    0.77
  -7  -2  16    0.90    1.59
   7  -2 -16    2.43    1.43
   7  -2 -16    1.54    0.72
  -7   2  15    0.90    0.60
   7   2 -15    1.20    0.61
  -7  -2  15    1.68    0.72
   7  -2 -15    1.19    1.33
  -7  -2  15    3.60    1.67
   7   2 -14    4.07    0.90
  -7   2  14    2.08    0.69
   7  -2 -14    2.47    0.78
  -7  -2  14    2.65    0.76
   7  -2 -14    1.61    1.18
   7   2 -13   12.69    1.28
  -7   2  13   10.89    1.11
   7  -2 -13   11.01    1.10
   7  -2 -13   11.92    1.36
  -7  -2  13   14.39    1.72
  -7  -2  13   11.69    1.10
   7   2 -12    2.79    0.84
  -7   2  12    2.99    0.75
   7  -2 -12    2.63    1.03
   7  -2 -12    2.55    0.75
  -7  -2  12    4.81    1.55
  -7  -2  12    0.98    0.69
  -7   2  11   17.39    1.34
   7   2 -11   18.84    1.41
  -7  -2  11   18.70    1.48
   7  -2 -11   18.08    1.37
   7  -2 -11   20.41    1.61
  -7  -2  11   20.00    1.90
  -7   2  10    1.17    0.53
   7   2 -10    1.11    0.55
  -7  -2  10    1.02    1.13
   7  -2 -10    1.90    0.91
   7  -2 -10    1.73    0.60
  -7  -2  10    1.54    0.71
  -7   2   9    3.12    0.69
   7   2  -9    3.19    0.74
  -7  -2   9    3.64    1.26
  -7  -2   9    4.26    1.05
   7  -2  -9    3.01    0.98
   7  -2  -9    3.18    0.71
   7   2  -8    2.65    0.68
  -7   2   8    3.22    0.67
   7  -2  -8    3.39    0.99
   7  -2  -8    3.62    0.75
  -7  -2   8    3.52    1.22
  -7  -2   8    2.25    0.89
   7   2  -7   13.29    1.02
  -7   2   7   14.44    0.99
  -7  -2   7   10.69    1.27
   7  -2  -7   13.46    1.10
   7   2  -6    2.99    1.07
  -7   2   6    1.50    0.52
   7   2  -6    2.09    0.56
   7   2  -6    1.43    0.59
   7  -2  -6    2.35    0.82
   7  -2  -6    1.32    0.53
  -7  -2   6    2.98    1.05
  -7  -2   6    1.91    0.49
   7   2  -5   13.26    0.93
  -7   2   5   11.94    0.89
  -7   2   5   13.56    1.06
  -7   2   5   10.60    0.93
   7   2  -5   11.61    1.28
   7   2  -5   12.52    1.11
   7  -2  -5   12.34    0.97
  -7  -2   5   11.31    1.26
   7  -2  -5   12.54    0.90
   7  -2  -5   14.39    1.10
  -7  -2   5   11.53    1.03
  -7  -2   5   12.08    0.94
   7   2  -4   12.22    0.90
  -7   2   4   12.30    1.04
   7   2  -4   12.56    1.00
   7   2  -4   13.04    1.27
  -7   2   4   13.66    0.98
  -7   2   4   13.21    0.89
   7  -2  -4   12.73    1.06
  -7  -2   4   12.66    1.27
   7  -2  -4   13.03    0.98
   7  -2  -4   11.97    0.88
  -7  -2   4   11.63    0.95
  -7  -2   4   12.44    0.90
  -7   2   3   22.84    1.53
  -7   2   3   24.15    1.37
  -7   2   3   21.32    1.43
   7   2  -3   21.81    1.47
   7   2  -3   23.71    1.36
   7   2  -3   20.67    1.70
   7  -2  -3   21.72    1.45
   7  -2  -3   21.76    1.53
  -7  -2   3   21.60    1.36
  -7  -2   3   21.83    1.44
  -7  -2   3   24.02    1.77
   7  -2  -3   22.78    1.36
   7   2  -2   14.41    1.06
  -7   2   2   13.38    1.03
   7   2  -2   13.70    0.92
  -7   2   2   14.63    0.94
  -7   2   2   14.68    1.11
  -7  -2   2   13.94    0.92
   7  -2  -2   16.60    1.11
   7  -2  -2   15.03    0.94
   7  -2  -2   13.84    1.08
  -7  -2   2   14.92    1.42
  -7  -2   2   13.45    1.01
   7   2  -1    6.64    0.68
   7   2  -1    6.21    0.50
  -7   2   1    6.64    0.52
  -7   2   1    6.41    0.78
  -7   2   1    5.65    0.71
  -7  -2   1    6.88    0.93
  -7  -2   1    7.46    0.53
   7  -2  -1    5.95    0.72
  -7  -2   1    8.39    1.03
   7  -2  -1    6.78    0.54
  -7  -2   1    6.33    0.64
   7  -2  -1    6.96    0.74
  -7   2   0    1.45    0.58
  -7   2   0    1.97    0.57
   7   2   0    0.85    0.49
  -7   2   0    1.22    0.34
  -7   2   0    2.77    0.76
   7  -2   0    0.61    0.55
   7  -2   0    2.59    0.67
  -7  -2   0    0.78    0.43
  -7  -2   0    0.73    0.84
   7  -2   0    1.92    0.36
   7  -2   0    1.62    0.58
  -7  -2   0    2.31    0.98
  -7   2  -1   24.35    1.37
   7   2   1   23.82    1.59
  -7   2  -1   23.90    1.61
   7   2   1   25.29    1.55
   7  -2   1   25.55    1.59
   7  -2   1   20.14    1.53
   7  -2   1   24.77    1.51
   7  -2   1   25.48    1.38
  -7  -2  -1   23.85    1.84
  -7  -2  -1   21.81    1.80
  -7  -2  -1   25.57    1.54
   7   2   2   16.74    1.22
  -7   2  -2   14.43    1.27
   7   2   2   15.71    1.11
  -7   2  -2   15.80    1.17
   7  -2   2   16.51    1.09
   7  -2   2   14.65    1.14
  -7  -2  -2   14.84    1.50
  -7  -2  -2   16.40    1.07
   7  -2   2   14.23    1.20
  -7  -2  -2   16.63    1.53
   7  -2   2   16.54    1.26
  -7   2  -3   65.83    4.14
   7   2   3   78.54    4.06
  -7   2  -3   80.26    4.15
   7   2   3   76.18    4.20
   7  -2   3   67.39    4.16
  -7  -2  -3   74.11    4.00
  -7  -2  -3   67.77    4.36
   7  -2   3   73.10    4.01
   7  -2   3   73.11    4.10
  -7  -2  -3   72.12    4.00
  -7   2  -4   25.15    2.08
  -7   2  -4   21.99    1.46
   7   2   4   21.08    1.53
   7   2   4   21.64    1.36
  -7  -2  -4   20.01    1.30
   7  -2   4   21.45    1.46
  -7  -2  -4   19.70    1.27
   7  -2   4   19.32    1.59
  -7  -2  -4   17.87    1.81
   7  -2   4   16.83    1.49
   7  -2   4   19.33    1.31
   7   2   5   24.91    1.54
  -7   2  -5   25.77    1.66
  -7   2  -5   21.39    1.71
   7  -2   5   20.18    1.81
   7  -2   5   23.32    1.87
  -7  -2  -5   23.97    1.53
  -7  -2  -5   25.47    1.55
  -7   2  -6    6.11    0.85
   7  -2   6    6.27    1.76
  -7  -2  -6    5.71    1.75
  -7   2  -7   35.25    1.98
  -7   2  -7   26.52    2.03
   7   2   7   33.44    1.95
  -7  -2  -7   28.39    2.58
   7  -2   7   29.79    2.29
  -7   2  -8    5.75    0.87
  -7   2  -8    6.30    0.74
   7   2   8    6.52    0.71
   7  -2   8    5.06    1.34
  -7  -2  -8    7.64    2.06
  -7   2  -9   11.98    1.02
   7   2   9   12.41    1.03
   7  -2   9   12.94    1.62
  -7  -2  -9   13.05    1.92
   7   2  10   27.31    1.77
  -7   2 -10   26.23    1.79
  -7   2 -10   24.36    2.06
   7  -2  10   28.71    2.45
   7   2  11    7.77    0.88
  -7   2 -11    8.64    1.23
  -7   2 -11    8.32    0.90
  -7  -2 -11   10.17    2.60
   7  -2  11    7.54    1.90
  -7   2 -12    0.35    0.92
  -7   2 -12    0.14    0.65
   7   2  12    0.96    0.71
  -7  -2 -12    1.44    1.82
   7  -2  12   -0.09    1.51
  -7  -2 -12    1.24    0.43
  -7   2 -13    4.67    1.01
   7   2  13    4.48    0.98
  -7   2 -13    3.10    1.07
   7  -2  13    4.01    1.92
  -7  -2 -13    4.43    0.56
  -7  -2 -13    3.74    2.55
   7   2  14    4.40    0.97
  -7   2 -14    3.30    1.03
  -7   2 -14    2.12    1.16
  -7  -2 -14    5.18    0.61
   7  -2  14    8.20    2.13
  -7  -2 -14   10.47    3.08
  -7   2 -15    2.07    0.88
   7   2  15    1.26    0.85
  -7   2 -15    2.57    1.18
   7  -2  15    1.91    1.85
  -7  -2 -15    3.38    2.71
  -7   2 -16    2.10    0.96
   7   2  16    3.14    1.08
  -7   2 -16    0.67    1.08
  -7  -2 -16    1.59    0.68
  -7  -2 -16    2.82    2.86
   7  -2  16    2.67    1.51
   7   3 -15    2.13    0.85
  -7   3  15    0.39    0.54
   7  -3 -15    1.19    0.69
  -7  -3  15    3.02    1.69
   7  -3 -15    0.88    1.32
  -7   3  14    2.36    0.71
   7   3 -14    3.86    0.92
  -7  -3  14    4.55    1.98
   7  -3 -14    3.57    1.42
  -7  -3  14    1.53    0.91
  -7   3  13    0.49    0.48
   7   3 -13    0.47    0.64
   7  -3 -13    1.30    1.50
  -7  -3  13    0.32    1.25
  -7  -3  13    0.72    0.91
   7  -3 -13    1.76    0.69
   7   3 -12    0.70    0.69
  -7   3  12    2.51    0.70
   7  -3 -12    1.37    1.08
  -7  -3  12    0.92    0.67
  -7  -3  12    2.79    1.60
   7  -3 -12    1.32    0.65
   7   3 -11    2.61    0.78
  -7   3  11    1.64    0.91
  -7  -3  11    0.43    1.60
   7  -3 -11    2.31    0.69
  -7  -3  11    2.93    1.02
   7  -3 -11    3.83    1.25
  -7   3  10    1.48    0.55
   7   3 -10    0.83    0.67
   7  -3 -10    0.51    0.57
  -7  -3  10    1.79    0.97
  -7  -3  10    2.36    1.28
   7  -3 -10   -0.25    0.81
   7   3  -9    1.76    0.65
  -7   3   9    1.11    0.50
  -7  -3   9    1.64    1.30
   7  -3  -9    0.53    0.82
  -7  -3   9    1.56    0.93
   7  -3  -9    1.53    0.62
  -7   3   8    3.74    0.74
   7   3  -8    5.51    0.93
  -7  -3   8    6.36    1.40
   7  -3  -8    7.37    1.54
  -7  -3   8    7.71    1.72
   7  -3  -8    6.04    0.92
   7   3  -7    2.78    0.72
  -7   3   7    2.00    0.56
  -7  -3   7    5.72    1.32
   7  -3  -7    2.31    0.97
   7  -3  -7    3.74    0.81
   7   3  -6    6.00    0.78
  -7   3   6    6.00    0.66
   7   3  -6    7.56    0.78
   7  -3  -6    7.59    0.98
   7  -3  -6    6.98    0.98
  -7  -3   6    8.11    1.57
  -7   3   5   10.78    0.90
   7   3  -5   11.74    1.05
   7   3  -5   13.42    1.39
   7  -3  -5   11.46    1.00
  -7  -3   5   12.52    1.42
  -7   3   4   44.04    2.70
   7   3  -4   42.32    2.63
  -7   3   4   41.15    2.47
  -7  -3   4   46.34    2.99
   7  -3  -4   42.87    2.57
  -7  -3   4   40.59    2.46
  -7   3   3   23.01    1.64
  -7   3   3   19.14    1.44
   7   3  -3   22.58    1.38
   7   3  -3   23.24    1.56
   7  -3  -3   23.45    1.53
  -7  -3   3   21.58    1.52
  -7  -3   3   20.64    1.36
  -7  -3   3   23.95    1.97
   7  -3  -3   20.07    1.41
  -7   3   2    1.43    0.73
   7   3  -2    0.95    0.59
  -7   3   2    1.04    0.48
  -7  -3   2    0.60    0.66
  -7  -3   2    1.47    0.39
  -7  -3   2    2.58    1.05
   7  -3  -2    1.61    0.41
  -7  -3   2    2.27    0.56
   7  -3  -2    1.80    0.67
  -7   3   1   25.58    1.53
   7   3  -1   26.38    1.70
  -7   3   1   24.36    1.73
  -7  -3   1   26.59    1.48
  -7  -3   1   21.92    1.99
   7  -3  -1   23.99    1.66
  -7  -3   1   22.68    1.73
   7   3   0   22.32    1.51
   7   3   0   20.90    1.51
  -7   3   0   22.03    1.58
  -7  -3   0   20.68    1.88
   7  -3   0   22.04    1.31
  -7  -3   0   20.38    1.65
   7  -3   0   21.83    1.32
   7  -3   0   21.27    1.52
  -7   3  -1    6.97    0.87
  -7   3  -1    7.34    0.60
   7   3   1    6.98    0.84
   7   3   1    5.90    0.75
  -7  -3  -1    8.85    1.74
   7  -3   1    7.63    0.92
   7  -3   1    7.48    0.85
   7  -3   1    7.17    0.56
  -7  -3  -1    7.95    1.09
  -7   3  -2    1.37    0.80
   7   3   2    0.77    0.50
   7  -3   2    1.00    0.93
   7  -3   2    0.83    0.57
   7  -3   2    1.25    0.31
  -7   3  -3    3.67    0.95
   7   3   3    3.76    0.80
  -7  -3  -3    2.68    1.21
   7  -3   3    3.91    1.22
   7  -3   3    3.51    0.86
  -7   3  -4   14.00    1.25
   7   3   4   15.36    1.16
   7  -3   4   16.67    1.29
  -7  -3  -4   15.37    1.61
  -7   3  -5    0.78    0.69
   7   3   5    1.18    0.58
   7  -3   5    0.21    0.61
   7  -3   5    2.90    1.24
  -7  -3  -5    1.69    1.23
   7   3   6   27.41    1.68
  -7   3  -6   22.05    1.72
  -7  -3  -6   25.32    2.32
   7  -3   6   23.37    2.11
   7   3   7    1.52    0.63
  -7   3  -7    0.35    0.61
   7  -3   7    3.08    1.47
  -7  -3  -7    1.86    1.57
   7   3   8    1.55    0.65
  -7   3  -8    1.05    0.64
  -7   3  -8    1.74    0.64
  -7  -3  -8    1.21    1.60
   7  -3   8    4.54    1.65
  -7   3  -9    2.82    0.96
  -7   3  -9    2.41    0.73
   7   3   9    1.53    0.63
   7  -3   9    2.16    1.45
  -7  -3  -9    0.19    1.61
  -7   3 -10    6.98    1.14
  -7   3 -10    4.86    1.11
   7   3  10    6.21    1.07
   7  -3  10    3.56    1.75
  -7  -3 -10    6.16    2.40
   7   3  11    6.61    0.87
  -7   3 -11    6.88    0.98
  -7   3 -11    7.72    0.94
  -7  -3 -11   11.83    2.75
  -7   3 -12    4.45    0.94
   7   3  12    3.86    0.95
  -7   3 -12    4.45    1.17
   7  -3  12    5.23    2.01
  -7  -3 -12    6.35    2.58
  -7   3 -13    2.95    0.91
  -7   3 -13    1.64    1.11
   7   3  13    2.59    0.88
   7  -3  13    1.73    1.79
  -7  -3 -13    3.67    2.26
  -7   3 -14    2.00    0.80
  -7  -3 -14    0.60    2.34
   7  -3  14   -0.61    1.95
   7   3  15    1.42    0.82
  -7   3 -15    1.68    0.79
   7  -3  15    5.61    2.35
  -7  -3 -15   -0.64    2.11
  -7   4  13    3.23    0.92
   7   4 -13    3.57    0.98
  -7  -4  13    4.93    2.16
  -7  -4  13    2.27    1.34
   7  -4 -13    3.49    1.48
   7  -4 -13    4.44    0.95
  -7   4  12    1.09    0.66
   7   4 -12    1.72    0.81
  -7  -4  12    0.08    1.42
   7  -4 -12    1.59    1.07
   7   4 -11    9.61    1.10
  -7   4  11    6.30    0.91
   7  -4 -11   10.26    2.00
  -7  -4  11   11.31    2.43
  -7  -4  11    5.25    1.49
   7  -4 -11    7.57    1.25
   7   4 -10    1.65    0.82
  -7   4  10    1.90    0.75
  -7  -4  10    1.05    1.13
  -7  -4  10    3.06    1.54
   7  -4 -10    1.67    1.05
   7  -4 -10    0.76    0.68
  -7   4   9    6.99    0.89
   7   4  -9    7.73    0.94
   7  -4  -9    7.25    1.13
  -7  -4   9   10.66    2.22
   7  -4  -9    8.23    0.90
  -7  -4   9    7.49    1.69
  -7   4   8    1.67    0.79
   7   4  -8    2.83    0.83
   7  -4  -8    1.82    1.23
   7  -4  -8    2.13    0.73
  -7  -4   8    2.35    1.51
  -7  -4   8    2.37    1.20
  -7   4   7   11.55    1.10
   7   4  -7   13.12    1.18
  -7  -4   7   10.86    1.56
   7  -4  -7   13.80    1.16
   7  -4  -7   13.63    1.55
  -7   4   6    5.04    0.73
   7   4  -6    7.23    1.06
  -7  -4   6    9.58    1.88
   7  -4  -6    8.01    1.65
  -7  -4   6    6.21    0.89
   7  -4  -6    7.48    0.87
   7   4  -5    2.50    0.72
  -7   4   5    1.94    0.67
   7  -4  -5    3.32    0.84
   7  -4  -5    2.40    1.03
  -7  -4   5    4.35    1.34
   7   4  -4   22.84    1.64
   7   4  -4   19.31    1.42
  -7   4   4   20.64    1.48
   7  -4  -4   20.48    1.58
  -7  -4   4   19.63    1.99
  -7  -4   4   21.89    1.68
  -7  -4   4   20.96    1.51
   7   4  -3    1.11    0.68
   7   4  -3    1.20    0.57
  -7   4   3    0.89    0.57
  -7  -4   3    1.49    1.25
  -7  -4   3    2.01    0.94
   7  -4  -3    1.68    0.66
  -7   4   2   23.43    1.81
   7   4  -2   24.66    1.71
  -7   4   2   22.49    1.51
  -7  -4   2   22.72    2.11
   7  -4  -2   21.91    1.64
  -7  -4   2   20.75    1.47
  -7   4   1    1.88    0.57
   7   4  -1    2.40    0.78
  -7   4   1    3.21    1.03
  -7  -4   1    3.05    1.36
  -7  -4   1    3.70    1.18
   7  -4  -1    1.44    0.74
   7   4   0   21.38    1.51
  -7   4   0   20.27    1.62
   7  -4   0   22.43    1.80
   7  -4   0   17.44    1.29
  -7  -4   0   19.76    1.65
  -7  -4   0   15.94    1.20
  -7  -4   0   23.56    2.15
   7  -4   0   17.41    1.45
   7   4   1    1.72    0.74
  -7   4  -1    4.24    1.01
   7  -4   1    2.08    0.79
  -7  -4  -1    2.10    1.24
  -7  -4  -1    2.52    1.12
   7  -4   1    3.16    1.25
   7  -4   1    2.37    0.53
   7   4   2    7.08    0.84
  -7   4  -2    7.78    0.97
   7  -4   2    6.31    0.59
  -7  -4  -2   10.50    2.14
   7  -4   2    8.22    0.96
  -7  -4  -2    7.81    1.19
   7   4   3    5.33    1.01
  -7   4  -3    5.13    1.13
   7  -4   3    3.69    0.96
  -7  -4  -3    3.07    1.40
   7  -4   3    4.74    1.63
  -7   4  -4    2.26    0.83
   7   4   4    1.79    0.72
   7  -4   4    2.00    0.81
  -7  -4  -4    2.83    1.34
   7  -4   4    3.91    1.04
   7  -4   4    2.06    1.40
  -7   4  -5    7.05    1.02
   7   4   5    6.76    0.81
   7  -4   5    7.16    1.31
  -7  -4  -5    7.74    1.88
   7  -4   5    8.49    1.96
   7  -4   5    5.67    0.52
  -7   4  -6    2.71    0.99
   7   4   6    2.32    0.75
   7  -4   6    4.42    1.81
   7  -4   6    3.18    0.99
  -7  -4  -6    2.04    1.47
  -7   4  -7    1.23    0.99
   7   4   7    0.52    0.58
   7  -4   7    0.70    1.72
  -7  -4  -7    3.08    2.00
  -7   4  -8    1.39    0.98
   7   4   8    0.22    0.56
   7  -4   8    1.55    1.92
  -7  -4  -8   -0.22    1.38
  -7   4  -9    1.64    0.94
   7   4   9    1.35    0.73
   7  -4   9    2.55    2.03
  -7  -4  -9   -0.16    1.79
  -7   4 -10    7.99    1.45
   7   4  10    7.56    0.91
  -7  -4 -10    8.07    2.44
   7  -4  10    8.16    2.63
   7   4  11    5.05    1.03
  -7   4 -11    3.97    0.95
  -7   4 -11    3.37    1.19
  -7  -4 -11    3.65    2.03
   7  -4  11    8.21    2.76
   7   4  12    6.72    0.98
  -7   4 -12    6.50    1.22
  -7  -4 -12    4.60    2.46
   7  -4  12    4.64    2.55
   7   5  -9    4.84    1.03
  -7   5   9    5.52    1.04
   7  -5  -9    7.18    1.78
  -7  -5   9    6.90    1.64
   7  -5  -9    3.24    0.96
  -7  -5   9    4.99    1.98
  -7   5   8    1.57    0.79
   7   5  -8    2.55    0.86
  -7  -5   8    0.97    1.02
   7  -5  -8    1.04    1.01
  -7  -5   8    1.72    1.56
  -7  -5   8    0.44    1.53
  -7   5   7   14.10    1.22
  -7  -5   7   13.13    1.81
  -7  -5   7   10.12    1.47
  -7  -5   7   16.45    2.21
   7  -5  -7   11.71    1.57
   7   5  -6    3.00    0.84
  -7   5   6    4.69    0.95
  -7  -5   6    3.25    1.25
  -7  -5   6    6.00    1.80
   7  -5  -6    4.90    1.05
   7  -5  -6    5.90    1.53
  -7   5   5    1.37    0.66
   7   5  -5    2.05    0.75
  -7  -5   5    3.29    1.67
   7  -5  -5    2.00    0.77
  -7  -5   5    1.74    1.09
   7  -5  -5    2.10    1.21
   7  -5  -4   33.92    2.35
   7  -5  -4   35.76    2.74
  -7  -5   4   35.66    3.00
  -7  -5   4   34.59    2.57
   7   5  -3    4.07    1.08
   7  -5  -3    3.62    1.30
   7  -5  -3    4.32    1.01
  -7  -5   3    1.29    1.57
  -7  -5   3    5.78    1.40
   7   5  -2    2.99    1.02
  -7  -5   2    2.39    1.46
   7  -5  -2    4.85    1.41
  -7  -5   2    4.68    1.37
   7  -5  -2    5.62    1.12
   7  -5  -2    4.22    1.44
  -7  -5   1    2.16    1.16
  -7  -5   1    1.73    1.52
   7  -5  -1    4.48    1.53
  -7  -5   1    0.96    0.64
   7   5   0    0.61    0.77
  -7   5   0    1.44    0.98
   7  -5   0    2.94    1.40
  -7  -5   0   -0.15    0.98
  -7  -5   0    0.39    1.34
  -7   5  -1    1.51    0.99
   7   5   1    0.95    0.66
   7  -5   1    0.98    0.86
   7  -5   1    4.58    1.74
  -7  -5  -1    1.47    0.61
  -7  -5  -1    0.71    1.56
  -7  -5  -1    0.95    1.14
   7   5   2    1.18    0.76
  -7   5  -2    1.44    0.99
   7  -5   2    2.27    1.68
  -7  -5  -2    0.23    1.57
  -7  -5  -2    1.75    1.41
   7  -5   2    0.77    0.81
  -7   5  -3    2.23    1.03
   7   5   3    0.86    0.67
  -7  -5  -3    2.06    1.82
   7  -5   3    0.37    1.60
   7  -5   3    1.63    0.83
   7   5   4    1.80    0.82
  -7   5  -4    2.81    1.09
   7  -5   4    3.56    1.78
  -7  -5  -4    0.50    1.36
   7  -5   4    3.89    1.34
   7  -5   4    3.23    0.97
  -7   5  -5    1.13    0.93
   7   5   5    0.69    0.70
   7  -5   5    1.09    0.48
   7  -5   5    1.23    1.24
   7  -5   5    1.89    0.86
  -7  -5  -5    3.56    1.68
  -7   5  -6    6.00    1.34
   7   5   6    6.95    1.25
  -7  -5  -6    5.25    2.10
   7  -5   6    6.32    1.40
  -7   5  -7    2.28    1.12
   7   5   7    2.25    0.88
   7  -5   7    1.98    1.20
  -7  -5  -7    3.04    1.71
   7  -5   7    4.14    2.15
  -7   5  -8    1.40    0.95
   7  -5   8   -0.20    0.82
  -7  -5  -8   -1.55    1.41
   7  -5   8    4.54    2.52
  -7   5  -9    1.79    1.01
   7  -5   9    0.85    0.85
  -8   0  18    3.61    2.10
   8   0 -18    2.17    0.79
  -8   0  18    0.84    0.56
  -8   0  17    0.96    0.58
   8   0 -17    0.93    0.62
  -8   0  17    1.32    1.64
   8   0 -16    0.98    0.67
  -8   0  16    1.54    1.57
  -8   0  16    0.49    0.49
   8   0 -15    0.50    0.77
   8   0 -15    1.16    0.70
  -8   0  15    0.26    0.53
  -8   0  15    1.16    1.33
  -8   0  14    4.49    0.65
   8   0 -14    6.26    1.02
  -8   0  14    5.83    1.58
   8   0 -13    0.37    0.51
  -8   0  13    1.51    1.13
  -8   0  13    0.47    0.49
   8   0 -13   -0.08    0.61
  -8   0  12    7.70    0.78
   8   0 -12    7.68    0.84
  -8   0  11    2.31    1.07
   8   0 -11    0.68    0.52
  -8   0  11    0.11    0.46
  -8   0  10   34.63    2.06
   8   0 -10   30.31    2.05
  -8   0  10   34.26    2.25
  -8   0   9    0.46    0.47
   8   0  -9    0.53    0.47
  -8   0   9    0.68    0.73
   8   0  -8    5.15    1.01
  -8   0   8    5.54    1.11
   8   0  -7    0.50    0.45
  -8   0   7    0.40    0.43
  -8   0   7    0.79    0.39
   8   0  -7    1.32    0.61
  -8   0   6   34.71    2.04
  -8   0   6   37.08    2.11
   8   0  -6   34.23    1.98
   8   0  -6   34.97    2.05
   8   0  -6   32.27    2.17
   8   0  -5    0.43    0.55
  -8   0   5    0.27    0.36
   8   0  -5    0.16    0.37
   8   0  -5    0.49    0.36
  -8   0   5    0.62    0.57
  -8   0   4   35.38    2.04
   8   0  -4   34.32    2.08
  -8   0   4   34.81    2.07
   8   0  -4   36.51    2.25
   8   0  -4   35.76    2.05
   8   0  -4   39.18    2.06
  -8   0   4   37.26    2.18
   8   0  -3    0.54    0.69
   8   0  -3    0.04    0.28
  -8   0   3   -0.24    0.30
   8   0  -3   -0.35    0.52
  -8   0   3    0.17    0.35
   8   0  -3    0.20    0.35
  -8   0   3    0.27    0.45
   8   0  -2   42.58    2.52
  -8   0   2   41.05    2.32
  -8   0   2   44.46    2.49
  -8   0   2   40.22    2.34
  -8   0   2   44.05    2.37
   8   0  -2   41.54    2.35
   8   0  -1   -0.14    0.27
   8   0  -1    0.71    0.78
   8   0  -1    0.31    0.36
  -8   0   1    0.16    0.55
   8   0  -1   -0.29    0.58
  -8   0   1   -0.08    0.22
  -8   0   1    0.14    0.26
  -8   0   1    0.08    0.45
   8   0   0    5.35    0.70
  -8   0   0    3.97    0.45
   8   0   0    4.46    0.47
   8   0   0    5.18    0.48
  -8   0   0    7.16    0.95
  -8   0   0    4.20    0.46
   8   0   0    6.36    0.86
   8   0   1    0.15    0.33
   8   0   1    1.81    1.06
  -8   0  -1    0.68    0.46
  -8   0  -1    0.06    0.57
   8   0   1    1.09    0.62
  -8   0  -1    1.09    1.01
   8   0   2    1.02    0.50
  -8   0  -2    2.65    0.59
  -8   0  -2    1.44    0.63
   8   0   2    3.03    1.03
   8   0   2    1.19    0.41
  -8   0  -2    2.93    1.12
   8   0   2    1.24    0.57
  -8   0  -2    1.41    0.40
  -8   0  -3    0.77    0.67
  -8   0  -3   -0.53    0.51
   8   0   3    0.58    0.49
  -8   0  -3    1.05    1.04
   8   0   3    1.40    1.23
   8   0   3    0.68    0.37
  -8   0  -4   18.07    1.24
   8   0   4   17.96    1.22
  -8   0  -4   19.62    1.29
   8   0   4   16.79    1.13
  -8   0  -4   17.60    1.57
   8   0   5    0.95    0.67
  -8   0  -5    1.83    0.58
  -8   0  -5    2.41    1.30
   8   0   5    1.74    1.24
   8   0   6    4.96    1.44
  -8   0  -6    2.59    0.32
  -8   0  -6    4.33    1.62
  -8   0  -6    3.56    0.42
  -8   0  -6    5.16    0.98
  -8   0  -7    0.79    0.40
  -8   0  -8   22.13    1.31
  -8   0  -8   21.27    2.04
   8   0   8   24.23    1.64
  -8   0  -8   23.65    1.41
   8   0   9    1.12    0.82
  -8   0  -9    0.92    0.45
  -8   0  -9    0.51    0.27
  -8   0  -9    2.89    1.42
   8   0  10   43.20    2.56
  -8   0 -10   37.46    2.20
  -8   0 -10   43.46    2.34
  -8   0 -10   33.47    2.93
  -8   0 -11    4.02    1.72
  -8   0 -11    0.25    0.35
   8   0  11    0.84    0.88
   8   0  12   23.95    1.76
  -8   0 -12   23.32    1.51
  -8   0 -12   18.19    2.21
   8   0  13    2.03    1.12
  -8   0 -13    2.91    1.62
  -8   0 -13    0.79    0.55
  -8   0 -14   18.41    2.38
  -8   0 -14   25.16    1.65
  -8   0 -15    6.82    3.23
  -8   0 -15    1.18    0.65
   8   0  15    2.58    1.41
  -8   0 -16   15.67    2.12
  -8   0 -16   17.77    1.45
   8   0  16   22.34    2.01
  -8   0 -17    3.85    2.14
   8   0  17    4.88    1.53
  -8   1  18    6.54    1.64
  -8   1  18    3.85    0.89
   8   1 -18    3.74    0.95
  -8  -1  18    4.88    0.95
   8  -1 -18    4.12    2.36
   8  -1 -18    4.32    0.95
  -8  -1  18    4.16    2.10
  -8   1  17    2.04    0.68
   8   1 -17    1.50    0.69
  -8   1  17    2.52    1.29
   8  -1 -17    2.66    0.76
  -8  -1  17    7.11    2.06
  -8  -1  17    2.14    0.76
   8  -1 -17    6.26    2.11
  -8   1  16    1.40    0.64
  -8   1  16    2.13    1.05
   8   1 -16    1.04    0.79
   8  -1 -16    1.93    0.75
  -8  -1  16    0.68    1.74
   8  -1 -16    4.02    1.68
  -8  -1  16    2.11    0.79
  -8   1  15    6.78    1.41
  -8   1  15    1.81    0.65
   8   1 -15    2.10    0.86
   8  -1 -15    3.54    1.49
  -8  -1  15    6.99    1.76
  -8  -1  15    3.99    0.94
  -8   1  14    8.32    0.84
  -8   1  14    9.09    0.88
  -8   1  14    8.12    1.13
  -8  -1  14    8.74    0.92
  -8  -1  14    8.90    1.97
   8  -1 -14    8.59    0.95
   8  -1 -14   10.78    1.37
  -8   1  13   21.19    1.45
  -8   1  13   16.65    1.51
   8   1 -13   20.00    1.51
   8  -1 -13   20.09    1.49
  -8  -1  13   22.83    2.01
  -8  -1  13   18.91    1.44
   8  -1 -13   20.28    1.68
  -8   1  12    2.72    1.03
  -8   1  12    3.73    0.75
  -8   1  12    3.35    0.66
   8   1 -12    3.75    0.90
   8  -1 -12    2.91    0.80
  -8  -1  12    5.81    1.48
  -8  -1  12    2.77    0.82
  -8   1  11   16.63    1.21
   8   1 -11   16.69    1.30
  -8  -1  11   16.28    1.58
   8  -1 -11   15.82    1.34
   8  -1 -11   18.49    1.33
  -8  -1  11   16.76    1.29
   8   1 -10    1.13    0.54
  -8   1  10    0.58    0.40
  -8  -1  10    0.91    0.86
  -8  -1  10    0.41    0.54
   8  -1 -10    0.67    0.50
   8  -1 -10    0.49    0.67
  -8   1   9    5.52    0.84
   8   1  -9    4.60    0.85
   8  -1  -9    6.75    1.13
  -8  -1   9    4.60    1.01
   8  -1  -9    5.55    0.89
  -8   1   8    5.36    0.79
   8   1  -8    5.05    0.84
   8  -1  -8    6.30    0.91
   8  -1  -8    7.65    1.20
   8  -1  -8    5.18    0.71
  -8  -1   8    5.65    0.91
  -8  -1   8    6.36    1.08
   8   1  -7    6.23    0.88
   8   1  -7    6.04    1.26
  -8   1   7    6.82    1.09
  -8   1   7    5.92    0.86
   8  -1  -7    6.82    0.96
  -8  -1   7    7.09    1.10
  -8  -1   7    4.68    0.57
   8  -1  -7    4.79    0.68
   8  -1  -7    5.34    0.66
  -8  -1   7    3.83    0.54
  -8   1   6    4.32    0.69
   8   1  -6    3.08    0.66
   8   1  -6    5.17    1.07
   8   1  -6    4.15    0.72
  -8  -1   6    2.55    0.57
   8  -1  -6    3.60    0.74
  -8  -1   6    5.51    1.09
   8  -1  -6    2.68    0.64
   8   1  -5    2.33    0.54
  -8   1   5    2.61    0.66
   8   1  -5    3.03    0.90
   8   1  -5    3.01    0.66
  -8   1   5    2.62    0.57
  -8   1   5    3.58    0.59
  -8  -1   5    4.43    1.01
   8  -1  -5    2.13    0.56
  -8  -1   5    2.37    0.52
  -8  -1   5    3.67    0.65
   8   1  -4   33.58    2.29
  -8   1   4   31.36    1.92
   8   1  -4   32.60    1.86
   8   1  -4   29.99    1.89
  -8   1   4   32.15    1.85
  -8   1   4   31.82    1.90
  -8  -1   4   30.67    1.87
  -8  -1   4   31.26    1.83
   8  -1  -4   32.95    1.92
  -8  -1   4   33.53    2.11
   8  -1  -4   30.80    1.88
   8  -1  -4   29.82    1.87
  -8   1   3   32.78    1.75
   8   1  -3   26.94    2.01
   8   1  -3   30.24    1.80
   8   1  -3   31.75    1.75
  -8   1   3   29.03    1.77
  -8   1   3   29.67    1.82
  -8  -1   3   30.58    1.73
  -8  -1   3   29.30    1.77
   8  -1  -3   27.95    1.78
  -8  -1   3   30.48    2.00
   8  -1  -3   29.87    1.80
   8  -1  -3   28.02    1.79
   8   1  -2   53.07    3.19
   8   1  -2   58.03    2.92
  -8   1   2   52.78    3.01
   8   1  -2   47.39    3.07
   8   1  -2   52.04    2.98
  -8   1   2   54.28    2.92
  -8   1   2   53.15    2.97
  -8  -1   2   55.52    2.90
  -8  -1   2   52.36    3.17
  -8  -1   2   51.54    2.95
   8  -1  -2   56.08    3.01
   8  -1  -2   50.76    2.96
   8  -1  -2   52.35    2.96
  -8   1   1    1.27    0.45
   8   1  -1    0.38    0.33
   8   1  -1    2.68    0.81
  -8   1   1    0.41    0.36
  -8   1   1    0.36    0.31
   8   1  -1    0.50    0.38
  -8   1   1    0.63    0.47
   8  -1  -1    0.41    0.48
   8  -1  -1    0.21    0.34
  -8  -1   1    1.05    0.83
  -8  -1   1    0.77    0.39
   8  -1  -1    0.66    0.50
   8  -1  -1    0.97    0.34
  -8  -1   1    0.26    0.72
  -8  -1   1   -0.09    0.25
  -8   1   0   40.93    2.37
   8   1   0   45.34    2.23
  -8   1   0   40.17    2.34
  -8   1   0   43.45    2.25
   8   1   0   36.52    2.51
   8   1   0   37.44    2.58
   8   1   0   42.83    2.34
  -8  -1   0   40.83    2.31
   8  -1   0   41.60    2.35
   8  -1   0   38.42    2.25
   8  -1   0   45.19    2.45
  -8  -1   0   38.75    2.20
  -8  -1   0   41.68    2.55
   8  -1   0   36.75    2.29
   8   1   1   32.72    1.91
  -8   1  -1   34.66    1.94
  -8   1  -1   34.62    2.00
  -8   1  -1   33.37    1.80
   8   1   1   30.47    2.23
   8  -1   1   30.49    1.92
  -8  -1  -1   35.29    2.32
  -8  -1  -1   30.16    2.10
   8  -1   1   31.01    1.89
   8  -1   1   36.31    2.08
  -8  -1  -1   29.89    1.86
   8   1   2    2.26    1.12
   8   1   2    1.91    0.53
  -8   1  -2    1.27    0.73
   8  -1   2    2.08    0.68
   8  -1   2    0.87    0.52
  -8  -1  -2    1.14    1.13
  -8  -1  -2    1.46    0.44
   8  -1   2    1.64    1.04
  -8  -1  -2    0.67    0.75
  -8   1  -3    2.52    0.74
   8   1   3    2.72    0.59
  -8   1  -3    3.02    0.80
   8   1   3    2.99    1.22
   8  -1   3    2.59    0.65
  -8  -1  -3    3.36    0.63
  -8  -1  -3    2.96    1.31
   8  -1   3    3.64    1.07
  -8  -1  -3    2.62    0.89
   8  -1   3    4.37    0.81
   8   1   4    8.68    0.73
  -8   1  -4    8.01    0.96
  -8   1  -4    8.64    0.98
  -8  -1  -4    9.89    1.72
   8  -1   4    8.06    0.66
   8  -1   4    8.01    0.76
   8  -1   4    8.32    1.12
   8  -1   4    7.58    0.85
   8   1   5    1.71    0.55
  -8   1  -5    2.83    0.91
  -8   1  -5    3.61    0.94
   8   1   5    2.70    1.20
   8  -1   5    2.86    0.78
   8  -1   5    1.85    0.50
  -8  -1  -5    2.19    0.63
  -8  -1  -5    1.08    0.32
   8  -1   5    1.51    1.21
  -8  -1  -5    0.28    1.18
   8   1   6    0.88    1.27
   8   1   6    2.88    0.71
  -8   1  -6    2.87    1.06
  -8   1  -6    1.63    0.49
  -8   1  -6    1.33    0.89
   8  -1   6    2.21    0.81
   8  -1   6    2.69    1.32
  -8  -1  -6    1.00    0.77
  -8  -1  -6    2.76    1.63
   8  -1   6    2.51    0.48
  -8  -1  -6    1.52    0.41
   8   1   7   11.02    1.00
  -8   1  -7   10.41    0.86
  -8   1  -7   11.16    1.61
   8  -1   7    9.95    0.83
   8  -1   7   11.47    1.09
  -8  -1  -7    8.72    1.80
  -8   1  -8    1.90    0.99
   8   1   8    1.61    0.67
  -8   1  -8    0.69    0.55
  -8  -1  -8    0.25    0.30
   8  -1   8    0.54    0.47
   8  -1   8    2.52    1.00
  -8  -1  -8   -0.11    1.28
   8   1   9    4.89    0.91
  -8   1  -9    6.64    1.75
  -8   1  -9    3.07    0.64
  -8  -1  -9    2.79    0.50
  -8  -1  -9    3.04    1.53
   8  -1   9    4.31    1.32
  -8   1 -10    0.23    0.56
   8   1  10    1.17    0.75
   8   1  10    1.94    0.46
  -8   1 -10    1.00    1.61
  -8  -1 -10    1.68    0.42
  -8  -1 -10    2.57    1.57
   8  -1  10    2.26    1.11
  -8   1 -11   13.89    1.82
   8   1  11   12.77    1.00
  -8   1 -11   14.87    1.12
   8   1  11   14.38    1.23
  -8  -1 -11   14.46    2.11
   8  -1  11   13.05    1.48
  -8  -1 -11   12.92    0.96
  -8   1 -12    4.54    0.84
   8   1  12    4.27    0.79
   8   1  12    6.69    1.16
  -8   1 -12    8.42    2.02
   8  -1  12    5.39    1.54
  -8  -1 -12    5.00    2.15
  -8  -1 -12    3.46    0.64
  -8   1 -13    1.00    0.62
   8   1  13    2.42    0.90
   8   1  13    0.73    0.75
  -8   1 -13    4.53    1.77
  -8  -1 -13    4.49    2.21
  -8  -1 -13    1.32    0.61
  -8   1 -14    4.39    1.95
   8   1  14    3.30    1.30
  -8  -1 -14    2.61    2.95
  -8  -1 -14    2.33    0.75
   8  -1  14    2.30    1.35
  -8   1 -15    2.28    0.81
   8   1  15    2.24    0.96
  -8  -1 -15    2.88    2.24
   8  -1  15    0.14    1.10
  -8  -1 -15    1.97    0.72
  -8   1 -16    1.81    2.07
  -8   1 -16    1.55    0.77
   8   1  16    3.21    1.05
  -8  -1 -16    0.73    0.60
   8  -1  16    3.62    1.36
  -8  -1 -16    3.05    2.35
  -8   1 -17    0.91    0.82
  -8   1 -17    3.78    2.12
   8   1  17    2.06    1.02
   8  -1  17    2.60    1.39
  -8  -1 -17    0.53    0.70
  -8  -1 -17    6.69    2.99
   8   2 -17   30.98    2.25
  -8   2  17   31.75    2.21
  -8  -2  17   36.91    3.30
   8  -2 -17   35.13    3.02
   8  -2 -17   31.84    2.23
  -8  -2  17   29.62    2.19
   8   2 -16   -0.29    0.53
  -8   2  16    0.58    0.60
  -8  -2  16    0.57    0.69
   8  -2 -16    2.36    0.75
   8  -2 -16    1.97    1.56
  -8  -2  16    0.12    1.66
  -8   2  15    1.87    0.69
   8   2 -15    2.84    0.79
   8  -2 -15    2.60    1.33
  -8  -2  15    3.04    1.63
   8  -2 -15    2.57    0.76
  -8   2  14    7.20    0.88
   8   2 -14    7.39    0.94
   8  -2 -14    7.58    1.14
  -8  -2  14    7.34    0.91
   8  -2 -14    7.11    0.94
  -8  -2  13    8.28    0.95
  -8  -2  13    9.74    1.98
   8  -2 -13    8.42    1.17
   8  -2 -13    8.52    0.94
  -8   2  12    2.20    0.65
   8   2 -12    1.38    0.70
   8  -2 -12    2.34    1.01
   8  -2 -12    2.76    0.72
  -8  -2  12    4.38    1.48
  -8  -2  12    2.06    0.86
  -8   2  11   10.83    0.96
   8   2 -11   11.44    1.04
   8  -2 -11   10.81    1.22
   8  -2 -11   10.31    1.02
  -8  -2  11   10.98    1.13
  -8  -2  11   12.22    1.48
   8   2 -10    4.87    0.90
  -8   2  10    4.06    0.78
  -8  -2  10    2.50    1.28
  -8  -2  10    5.41    1.08
   8  -2 -10    5.43    1.26
   8  -2 -10    4.13    0.85
   8   2  -9    0.06    0.42
  -8   2   9    0.40    0.42
   8  -2  -9    0.24    0.49
  -8  -2   9    1.63    1.08
   8  -2  -9    0.89    0.76
  -8  -2   9    0.89    0.80
  -8   2   8    6.72    0.68
   8   2  -8    6.33    0.73
   8  -2  -8    6.74    0.76
   8  -2  -8    6.31    0.89
  -8  -2   8    8.25    1.33
   8   2  -7    1.57    0.57
  -8   2   7    1.20    0.46
  -8  -2   7    1.40    0.90
   8  -2  -7    1.31    0.78
   8  -2  -7    1.34    0.56
  -8   2   6    3.13    0.60
   8   2  -6    2.91    0.73
   8   2  -6    2.38    0.64
  -8  -2   6    1.75    0.92
   8  -2  -6    1.61    0.56
  -8  -2   6    2.13    0.57
  -8   2   5    5.56    0.96
  -8   2   5    4.24    0.66
   8   2  -5    5.10    0.80
   8   2  -5    5.55    1.01
   8  -2  -5    2.53    0.80
   8  -2  -5    3.65    0.66
  -8  -2   5    3.79    0.61
   8   2  -4   10.36    1.19
  -8   2   4    9.38    0.92
  -8   2   4    9.67    0.87
   8   2  -4    9.96    0.78
  -8   2   4   10.43    0.77
   8   2  -4   10.12    0.94
  -8  -2   4   10.23    0.90
   8  -2  -4   10.15    0.95
   8  -2  -4   10.20    0.79
   8  -2  -4   10.69    0.88
  -8  -2   4   10.70    1.21
  -8  -2   4   10.69    0.79
  -8   2   3    5.10    0.88
  -8   2   3    5.11    0.60
   8   2  -3    3.74    0.48
  -8   2   3    3.49    0.45
   8   2  -3    5.52    1.16
   8   2  -3    4.56    0.61
  -8  -2   3    4.13    0.48
   8  -2  -3    4.89    0.85
   8  -2  -3    4.25    0.64
   8  -2  -3    4.84    0.53
  -8  -2   3    3.84    0.52
  -8  -2   3    7.03    1.33
  -8   2   2   40.73    2.38
  -8   2   2   39.97    2.19
   8   2  -2   37.36    2.23
   8   2  -2   38.67    2.17
  -8   2   2   36.93    2.29
   8   2  -2   41.31    2.35
   8   2  -2   35.26    2.57
   8  -2  -2   39.04    2.20
  -8  -2   2   39.24    2.17
  -8  -2   2   35.14    2.27
  -8  -2   2   37.49    2.58
   8  -2  -2   43.08    2.34
   8  -2  -2   39.52    2.38
  -8   2   1   41.32    2.23
   8   2  -1   38.58    2.20
   8   2  -1   37.97    2.52
  -8   2   1   40.51    2.39
   8   2  -1   42.13    2.40
  -8   2   1   41.81    2.46
  -8  -2   1   40.09    2.21
  -8  -2   1   41.26    2.68
   8  -2  -1   42.36    2.40
  -8  -2   1   34.89    2.55
  -8  -2   1   40.69    2.36
   8  -2  -1   39.97    2.42
   8  -2  -1   39.13    2.24
  -8   2   0    6.78    0.51
   8   2   0    6.77    0.69
  -8   2   0    7.21    0.78
  -8   2   0    6.35    0.70
  -8   2   0    7.00    0.71
  -8  -2   0    6.07    0.64
   8  -2   0    7.05    0.55
  -8  -2   0    9.39    1.52
   8  -2   0    7.23    0.80
   8  -2   0    8.04    0.77
  -8  -2   0    7.98    1.07
   8  -2   0    6.58    0.71
  -8   2  -1   37.94    2.78
   8   2   1   44.65    2.65
  -8   2  -1   49.48    2.41
   8   2   1   47.37    2.60
  -8   2  -1   45.21    2.65
   8  -2   1   39.52    2.54
   8  -2   1   48.33    2.44
  -8  -2  -1   46.73    2.57
  -8  -2  -1   37.57    2.85
   8  -2   1   38.37    2.63
   8  -2   1   46.96    2.62
  -8  -2  -1   46.04    2.92
   8   2   2   38.07    2.17
  -8   2  -2   35.47    2.21
  -8  -2  -2   36.42    2.12
  -8  -2  -2   35.02    2.46
   8  -2   2   35.33    2.12
   8  -2   2   36.68    2.25
   8  -2   2   33.35    2.27
   8  -2   2   36.18    2.21
  -8   2  -3   73.62    4.04
   8   2   3   73.64    4.13
  -8   2  -3   64.85    4.05
   8   2   3   75.60    3.98
  -8  -2  -3   67.74    3.90
   8  -2   3   74.69    4.09
   8  -2   3   67.38    4.05
   8  -2   3   71.25    3.94
   8  -2   3   68.41    4.09
  -8   2  -4    8.87    1.01
   8   2   4    7.89    0.99
   8   2   4    8.22    0.78
  -8  -2  -4   10.89    2.03
  -8  -2  -4    8.37    0.81
   8  -2   4    8.88    1.07
  -8  -2  -4    8.57    0.75
  -8   2  -5    7.98    0.93
  -8   2  -5    7.77    1.05
   8  -2   5    7.93    1.13
   8  -2   5    8.63    0.89
   8   2   6   13.20    1.03
  -8   2  -6   12.75    1.16
  -8  -2  -6   12.00    1.72
   8  -2   6   13.64    1.44
  -8   2  -7    5.17    0.83
   8   2   7    4.90    0.89
  -8   2  -7    4.27    1.06
  -8  -2  -7    5.32    1.83
   8  -2   7    3.01    1.22
   8   2   8    5.07    0.94
  -8   2  -8    5.61    0.68
   8  -2   8    3.69    1.31
  -8  -2  -8    4.01    1.81
   8   2   9    1.82    0.62
  -8   2  -9    1.60    0.61
  -8   2  -9    0.86    0.74
  -8  -2  -9    3.15    1.90
   8  -2   9    2.04    1.26
  -8   2 -10    7.38    1.53
   8   2  10    5.53    0.75
  -8   2 -10    6.19    0.78
   8  -2  10    7.31    1.87
  -8  -2 -10    5.03    2.02
  -8   2 -11    6.49    1.44
   8   2  11    6.70    0.79
  -8   2 -11    5.91    0.77
  -8  -2 -11    6.35    2.32
   8  -2  11    9.28    1.96
  -8   2 -12    0.51    0.53
  -8   2 -12    0.80    0.91
   8   2  12    1.52    0.69
   8   2  13    2.93    0.86
  -8   2 -13    1.86    1.06
  -8  -2 -13    5.71    2.65
   8  -2  13    2.86    1.65
  -8  -2 -13    3.66    0.66
  -8   2 -14    4.07    1.39
  -8   2 -14    2.29    0.87
  -8  -2 -14    2.28    0.62
  -8  -2 -14    5.69    2.55
   8  -2  14    0.20    1.49
   8   2  15    1.16    0.89
  -8   2 -15    1.64    0.90
  -8   2 -15    1.22    1.23
   8  -2  15    0.94    1.46
  -8  -2 -15    6.57    2.74
  -8  -2 -15    2.16    0.72
   8   2  16    2.08    0.90
  -8   2 -16    1.95    0.89
  -8   2 -16    1.97    1.24
   8  -2  16    3.50    2.01
  -8  -2 -16   -0.21    0.81
  -8  -2 -16    3.31    2.62
  -8   3  15    2.78    0.84
   8   3 -15    5.20    1.10
   8  -3 -15    4.98    1.05
  -8  -3  15    2.85    1.04
  -8  -3  15    6.15    1.99
   8  -3 -15    5.38    1.65
  -8   3  14    3.04    0.81
   8   3 -14    1.49    0.74
   8  -3 -14    3.88    1.45
  -8  -3  14    3.87    1.81
   8  -3 -14    2.91    0.89
  -8   3  13    0.67    0.51
   8   3 -13    1.31    0.70
   8  -3 -13    0.78    0.70
   8  -3 -13    0.15    1.01
  -8  -3  13    1.17    1.30
  -8  -3  13   -0.56    0.80
   8   3 -12    3.67    0.91
  -8   3  12    3.99    0.89
   8  -3 -12    4.48    1.31
  -8  -3  12    2.71    1.62
  -8  -3  12    2.75    0.87
   8   3 -11    1.04    0.65
  -8  -3  11    3.22    1.04
   8  -3 -11   -0.18    0.89
   8  -3 -11    0.30    0.62
   8   3 -10    1.02    0.63
  -8   3  10   -0.07    0.50
   8  -3 -10    0.77    0.60
  -8  -3  10    0.50    1.21
   8  -3 -10    0.35    0.86
  -8  -3  10    0.90    0.86
   8   3  -9    4.01    0.87
  -8   3   9    4.55    0.84
   8  -3  -9    3.67    1.24
   8  -3  -9    5.09    0.92
  -8  -3   9    5.53    1.23
  -8  -3   9    5.54    1.63
  -8   3   8    2.05    0.67
   8   3  -8    1.97    0.63
  -8  -3   8    3.06    1.05
   8  -3  -8    1.76    0.94
   8  -3  -8    2.24    0.65
  -8   3   7   15.59    1.16
   8   3  -7   13.95    1.16
  -8  -3   7   13.13    1.55
   8  -3  -7   16.93    1.48
   8  -3  -7   16.66    1.24
   8   3  -6    7.66    0.85
   8   3  -6    7.41    0.78
  -8   3   6    5.77    0.65
  -8  -3   6    6.50    1.45
   8  -3  -6    9.53    1.65
   8  -3  -6    6.44    0.79
  -8   3   5    6.01    0.63
   8   3  -5    5.34    0.76
   8   3  -5    7.30    0.82
  -8  -3   5    9.60    1.76
   8  -3  -5    5.85    0.75
   8   3  -4    6.01    0.69
  -8   3   4    4.34    0.58
  -8   3   4    5.54    1.08
   8   3  -4    4.84    0.72
   8  -3  -4    6.99    0.80
  -8  -3   4    6.25    0.63
  -8  -3   4    6.91    1.51
  -8   3   3   12.99    1.19
   8   3  -3   12.98    1.10
   8  -3  -3   12.47    1.10
  -8  -3   3   12.57    1.49
  -8   3   2   32.22    2.05
  -8   3   2   29.96    1.79
   8   3  -2   31.32    1.97
   8   3  -2   28.15    1.73
  -8  -3   2   27.22    2.01
  -8  -3   2   30.21    1.75
   8  -3  -2   31.50    1.95
  -8  -3   2   30.04    2.33
  -8  -3   2   28.91    1.78
   8  -3  -2   28.88    1.77
  -8   3   1   15.53    1.26
   8   3  -1   15.24    1.19
  -8  -3   1   14.09    1.34
  -8  -3   1   16.34    0.97
  -8  -3   1   12.25    1.54
   8  -3  -1   13.23    1.02
   8  -3  -1   14.55    1.20
   8   3   0   28.26    1.75
   8   3   0   24.87    1.73
  -8   3   0   25.17    1.78
   8  -3   0   25.17    1.72
   8  -3   0   27.30    1.53
  -8  -3   0   21.00    2.03
  -8  -3   0   24.59    1.94
   8   3   1    0.62    0.71
   8   3   1    0.28    0.46
  -8   3  -1    0.91    0.71
  -8   3  -1    0.48    0.34
   8  -3   1    0.92    0.59
   8  -3   1    1.12    0.89
  -8  -3  -1    2.06    1.13
   8  -3   1    1.02    0.31
  -8  -3  -1   -1.21    0.82
  -8   3  -2    3.81    1.03
   8   3   2    3.27    0.79
  -8  -3  -2    1.48    1.26
   8  -3   2    3.72    0.89
   8  -3   2    2.95    0.46
  -8  -3  -2    3.43    1.45
   8  -3   2    1.75    0.98
   8   3   3    2.62    0.72
  -8   3  -3    4.58    0.99
  -8   3  -3    3.45    0.92
   8  -3   3    2.45    0.70
   8  -3   3    1.99    1.06
  -8  -3  -3    3.27    1.41
   8   3   4   12.27    0.98
  -8   3  -4    9.38    1.06
  -8  -3  -4   11.16    1.55
   8  -3   4   11.35    1.09
  -8   3  -5    6.39    1.11
   8   3   5    6.09    0.72
   8  -3   5    4.15    1.41
  -8  -3  -5    4.86    1.79
   8  -3   5    5.08    1.04
  -8   3  -6    3.27    0.90
   8   3   6    1.77    0.69
   8  -3   6    2.89    0.84
  -8  -3  -6    3.50    1.68
   8  -3   6    2.08    1.42
  -8   3  -7    6.48    0.87
   8   3   7    6.86    0.80
   8  -3   7    8.20    1.79
  -8  -3  -7    5.80    2.04
  -8   3  -8    9.74    1.10
   8   3   8    9.92    0.96
  -8  -3  -8    8.82    2.36
   8  -3   8   12.53    2.27
   8   3   9    7.16    0.85
  -8   3  -9    8.42    1.01
  -8   3  -9    7.45    0.88
   8  -3   9    9.77    2.19
  -8  -3  -9    6.82    2.27
  -8   3 -10    4.34    1.08
   8   3  10    5.67    1.04
   8  -3  10    4.82    1.79
  -8   3 -11    3.45    0.99
  -8   3 -11    3.81    1.08
   8   3  11    4.74    1.01
   8  -3  11    2.38    1.66
  -8  -3 -11    5.57    2.45
  -8   3 -12    9.95    1.21
  -8   3 -12   14.38    1.30
   8   3  12   11.43    1.14
  -8  -3 -12   11.07    3.21
   8  -3  12   12.26    2.88
  -8   3 -13    5.77    1.17
  -8  -3 -13   12.05    3.00
   8  -3  13    2.39    2.15
  -8   3 -14    8.45    1.12
   8   3  14   11.02    1.11
   8  -3  14   11.65    2.89
  -8  -3 -14    8.54    2.90
   8   4 -13    2.42    0.87
  -8   4  13    2.40    0.87
  -8  -4  13    2.95    1.31
  -8  -4  13    2.11    1.66
   8  -4 -13    4.50    1.00
   8  -4 -13    2.62    1.40
   8   4 -12    2.46    0.82
  -8   4  12    1.44    0.71
   8  -4 -12    1.93    1.18
  -8  -4  12    4.28    2.08
  -8  -4  12    2.31    1.31
   8  -4 -12    1.94    0.77
   8   4 -11    1.19    0.78
  -8   4  11    3.26    0.87
  -8  -4  11    3.38    1.85
   8  -4 -11    1.66    1.16
   8   4 -10   10.88    1.14
  -8   4  10    8.66    1.01
   8  -4 -10   10.64    1.09
  -8  -4  10   10.55    1.89
  -8  -4  10   12.26    2.72
   8  -4 -10    9.74    1.35
   8   4  -9    1.85    0.85
  -8   4   9    0.84    0.61
  -8  -4   9    2.90    1.63
  -8  -4   9    0.90    1.14
   8  -4  -9    1.92    0.96
   8  -4  -9    0.63    0.60
   8   4  -8   11.20    1.04
   8  -4  -8    9.20    1.28
  -8  -4   8   13.35    2.35
   8  -4  -8    9.50    1.00
  -8  -4   8    9.18    1.86
  -8   4   7    1.32    0.67
   8   4  -7    2.23    0.72
  -8  -4   7    2.20    1.29
   8  -4  -7    1.95    0.84
  -8   4   6    7.36    0.84
   8   4  -6    7.65    0.91
  -8  -4   6    7.02    1.72
   8  -4  -6    9.60    0.98
   8  -4  -6    8.12    1.17
  -8   4   5    2.47    0.71
   8   4  -5    1.29    0.73
   8   4  -5    1.71    0.59
   8  -4  -5    1.96    0.69
  -8  -4   5    2.27    1.15
  -8  -4   5    2.28    0.99
   8  -4  -5    1.56    0.91
   8   4  -4   41.13    2.61
  -8   4   4   37.41    2.40
   8  -4  -4   39.57    2.53
  -8  -4   4   40.78    2.69
  -8   4   3   20.73    1.44
  -8   4   3   19.08    1.68
   8   4  -3   19.67    1.57
  -8  -4   3   22.88    2.10
  -8  -4   3   17.65    1.39
   8  -4  -3   21.33    1.57
  -8  -4   3   23.50    1.82
  -8   4   2   26.20    1.98
   8   4  -2   25.69    1.83
  -8   4   2   25.11    1.66
   8  -4  -2   24.13    1.79
  -8  -4   2   24.36    1.59
  -8  -4   2   26.72    2.28
  -8   4   1    9.97    1.16
   8   4  -1    9.14    1.02
  -8   4   1    9.23    0.86
   8  -4  -1   11.45    1.10
  -8  -4   1   10.19    0.85
  -8  -4   1   11.24    2.06
  -8   4   0    8.26    1.43
   8   4   0    5.70    0.79
   8  -4   0    5.43    1.45
  -8  -4   0    4.52    1.40
   8  -4   0    5.28    0.63
  -8  -4   0    8.35    1.90
  -8  -4   0    6.83    0.59
   8  -4   0    5.37    1.08
   8   4   1    0.14    0.57
  -8   4  -1    0.96    0.83
   8  -4   1    0.24    0.60
  -8  -4  -1    1.79    1.20
   8  -4   1    2.58    1.32
   8  -4   1    0.96    0.43
  -8  -4  -1    1.04    1.15
   8  -4   1    0.91    0.48
   8   4   2    1.06    0.61
  -8   4  -2    2.36    0.88
   8  -4   2    1.60    0.82
   8  -4   2    1.49    0.46
  -8  -4  -2    1.40    1.33
  -8  -4  -2    1.91    1.33
   8   4   3    1.74    0.71
  -8   4  -3    2.65    0.91
  -8  -4  -3    2.35    1.59
  -8  -4  -3    1.11    1.43
   8  -4   3    3.61    1.46
   8  -4   3    3.31    0.89
   8  -4   3    1.97    0.42
   8   4   4    5.83    1.08
  -8   4  -4    5.99    1.24
   8  -4   4    4.80    0.48
  -8  -4  -4    9.03    1.93
   8  -4   4    5.34    1.09
   8  -4   4    4.68    1.81
  -8   4  -5    5.65    1.21
   8   4   5    4.04    0.93
  -8  -4  -5    3.83    1.53
   8  -4   5    4.09    1.78
   8  -4   5    3.92    1.08
  -8   4  -6    2.86    1.03
   8   4   6    1.13    0.71
  -8  -4  -6    3.87    1.78
   8  -4   6    2.51    1.72
   8   4   7    0.62    0.69
  -8   4  -7    0.54    0.95
   8  -4   7    2.29    0.82
   8  -4   7    4.83    1.95
   8   4   8    4.62    0.96
  -8   4  -8    5.81    1.32
   8  -4   8    4.56    2.10
   8  -4   8    5.15    1.35
  -8  -4  -8    2.44    2.01
   8   4   9    5.26    1.05
  -8   4  -9    5.11    1.28
  -8  -4  -9    4.49    2.31
   8  -4   9    2.77    2.17
   8   4  10    6.50    1.21
  -8   4 -10    4.93    1.78
  -8  -4 -10    4.86    2.21
   8  -4  10    5.63    2.19
  -8   4 -11    0.05    1.06
  -8  -4 -11    7.06    2.66
   8  -4  11    2.21    2.38
  -8   4 -12    7.18    1.51
   8   4  12    8.30    1.03
   8  -4  12    9.45    2.94
  -8  -4 -12    6.45    2.85
   8   5  -9    7.19    1.21
  -8   5   9    5.80    0.82
  -8  -5   9    5.20    1.48
  -8  -5   9    8.79    2.31
   8  -5  -9    7.67    1.86
   8  -5  -9    3.32    0.97
  -8   5   8    0.44    0.59
   8   5  -8    2.23    0.90
  -8  -5   8    2.05    1.62
   8  -5  -8    0.90    1.00
   8  -5  -8    1.76    0.84
  -8  -5   8   -2.09    1.31
  -8   5   7    4.14    0.90
  -8  -5   7    5.53    1.89
  -8  -5   7    8.29    2.08
  -8  -5   7    2.77    1.33
   8  -5  -7    3.90    1.03
   8  -5  -7    4.38    1.55
   8   5  -6    1.91    0.86
  -8   5   6    2.45    0.77
   8  -5  -6    3.34    0.96
  -8  -5   6    3.15    1.71
   8  -5  -6    3.74    1.33
  -8   5   5    6.69    0.85
   8   5  -5    5.67    0.97
  -8  -5   5    7.64    1.62
   8  -5  -5    5.32    1.29
  -8  -5   5    7.48    2.12
   8  -5  -5    7.62    1.73
   8   5  -4    5.79    0.96
  -8   5   4    5.37    0.98
  -8  -5   4    4.13    1.77
   8  -5  -4    6.16    1.53
  -8  -5   4    5.60    1.42
   8   5  -3    1.50    0.80
  -8  -5   3    3.51    1.74
   8  -5  -3    1.13    1.04
   8   5  -2    2.28    0.88
  -8  -5   2    3.28    1.65
  -8  -5   2    1.09    1.22
   8  -5  -2    1.07    1.35
   8  -5  -2    1.65    0.93
  -8   5   1    2.78    1.08
   8   5  -1    1.39    0.76
  -8  -5   1    5.48    1.79
   8  -5  -1    4.64    1.55
  -8  -5   1    2.86    1.38
   8  -5  -1    2.03    0.81
  -8  -5   1    0.82    0.69
  -8   5   0    2.91    1.18
   8   5   0    0.52    0.73
   8  -5   0    1.60    1.03
  -8  -5   0    0.88    1.36
   8  -5   0    1.55    1.45
  -8  -5   0    1.72    1.50
  -8   5  -1    1.83    1.14
   8  -5   1    4.81    1.78
  -8  -5  -1    3.26    1.66
  -8  -5  -1    1.16    0.60
  -8  -5  -1    2.19    1.47
   8  -5   1    1.93    0.82
  -8   5  -2    0.49    0.88
   8  -5   2   -0.02    1.61
  -8  -5  -2    2.65    1.43
  -8  -5  -2    0.58    1.36
  -8   5  -3    1.77    0.97
   8  -5   3    0.94    0.76
  -8  -5  -3    0.30    1.58
   8  -5   3    1.52    1.82
  -8   5  -4    2.29    0.99
   8  -5   4    0.71    1.80
  -8  -5  -4    4.15    1.76
   8  -5   4    3.36    1.09
   8  -5   4    1.43    1.17
  -8  -5  -4    3.35    1.82
  -8   5  -5    2.54    1.02
   8  -5   5    1.15    0.92
  -8  -5  -5    0.17    1.57
   8  -5   5    1.02    1.93
  -8   5  -6    3.72    1.17
   8  -5   6    2.71    1.07
  -8  -5  -6    2.11    1.77
   8   5   7    2.95    1.03
  -8   5  -7    3.04    1.14
  -8  -5  -7    1.74    1.65
   8  -5   7    3.87    1.16
  -8   5  -8    0.70    0.98
   8   5   8    0.88    0.74
  -8  -5  -8    0.86    1.63
   8  -5   8    2.38    1.00
   8  -5   8    0.58    2.44
  -9   0  18    1.74    2.09
   9   0 -18    4.65    0.99
  -9   0  18    5.58    1.03
  -9   0  17    1.14    1.69
   9   0 -17    1.62    0.77
  -9   0  17    1.03    0.56
  -9   0  16   26.51    1.79
   9   0 -16   23.84    1.80
   9   0 -16   26.89    1.90
  -9   0  15    1.95    1.32
   9   0 -15    0.01    0.75
   9   0 -15    0.70    0.60
  -9   0  14    2.09    1.33
   9   0 -14    1.66    0.75
  -9   0  14    2.75    0.74
  -9   0  13    2.04    0.60
  -9   0  13    1.44    1.23
   9   0 -13    1.20    0.61
   9   0 -12    5.43    1.01
  -9   0  12    5.96    1.52
  -9   0  12    5.98    0.74
  -9   0  11    0.75    0.96
  -9   0  11    0.08    0.47
   9   0 -11    0.01    0.44
   9   0 -10    1.04    0.53
  -9   0  10    2.36    0.93
  -9   0  10    2.34    0.66
  -9   0  10   -0.02    0.43
  -9   0   9    1.45    0.75
   9   0  -9    0.26    0.45
  -9   0   9    0.39    0.49
   9   0  -8    7.50    1.03
  -9   0   8    6.22    1.01
  -9   0   8    8.26    1.30
  -9   0   7   -0.07    0.36
   9   0  -7    0.60    0.63
  -9   0   7   -0.69    0.54
   9   0  -7    0.12    0.45
  -9   0   7    0.36    0.49
   9   0  -6   11.67    0.82
  -9   0   6   12.35    0.97
  -9   0   6   11.48    0.88
   9   0  -6   11.67    0.92
   9   0  -6   10.32    1.03
  -9   0   5    0.09    0.35
   9   0  -5    0.31    0.40
  -9   0   5   -0.30    0.53
   9   0  -5    0.44    0.36
   9   0  -5    0.24    0.34
   9   0  -5    1.23    0.77
   9   0  -4    4.23    0.65
  -9   0   4    4.23    0.63
   9   0  -4    5.07    1.02
   9   0  -4    3.05    0.58
  -9   0   4    5.13    0.70
  -9   0   4    4.50    0.85
   9   0  -4    3.51    0.66
   9   0  -3    0.55    0.38
  -9   0   3   -0.10    0.51
  -9   0   3    0.70    0.46
  -9   0   3    0.20    0.33
   9   0  -3    0.76    0.63
  -9   0   3    0.38    0.30
   9   0  -3    0.61    0.36
   9   0  -3    0.34    0.55
   9   0  -2   76.20    4.26
  -9   0   2   82.53    4.29
   9   0  -2   79.65    4.27
  -9   0   2   77.64    4.24
  -9   0   2   78.09    4.27
   9   0  -2   78.58    4.44
  -9   0   2   81.05    4.40
   9   0  -1    1.21    0.61
  -9   0   1    0.13    0.50
  -9   0   1    0.16    0.26
   9   0  -1    0.25    0.32
   9   0  -1    0.83    0.84
  -9   0   1    0.17    0.32
   9   0  -1   -0.29    0.34
  -9   0   1    0.33    0.63
   9   0   0  198.10   10.10
  -9   0   0  192.52   10.21
   9   0   0  195.64   10.12
  -9   0   0  195.37   10.11
   9   0   0  178.22   10.23
  -9   0  -1    0.37    0.61
   9   0   1    1.24    1.01
   9   0   1    0.17    0.55
  -9   0  -1    0.32    0.46
   9   0   1    0.65    0.37
  -9   0  -1    0.80    0.62
  -9   0  -1    0.76    0.32
   9   0   2   16.25    1.01
   9   0   2   13.56    1.38
   9   0   2   14.87    1.14
   9   0   2   16.94    1.06
  -9   0  -2   13.37    1.03
  -9   0  -2   14.59    0.99
  -9   0  -2   16.37    1.17
  -9   0  -2   17.68    1.46
   9   0   3    0.11    0.47
  -9   0  -3    0.91    0.66
   9   0   3    1.73    1.23
  -9   0  -3   -1.25    0.88
   9   0   3    1.10    0.43
  -9   0  -3    0.07    0.57
   9   0   4   25.81    1.51
  -9   0  -4   24.98    1.56
   9   0   4   21.82    1.41
  -9   0  -4   20.79    1.76
   9   0   4   22.51    1.96
   9   0   5    3.05    1.35
  -9   0  -5    2.06    1.18
   9   0   5    0.35    0.56
  -9   0  -5    1.36    0.74
  -9   0  -6   11.78    0.72
  -9   0  -6    9.20    1.22
   9   0   6    9.62    2.60
  -9   0  -6   17.33    2.64
   9   0   6   12.04    0.83
   9   0   6    9.60    1.18
   9   0   7    0.13    0.69
  -9   0  -7    0.59    1.36
  -9   0  -7   -0.02    0.24
   9   0   8   25.62    1.66
  -9   0  -8   23.46    1.41
  -9   0  -8   20.88    2.10
  -9   0  -8   20.44    1.28
  -9   0  -9    0.05    0.41
   9   0   9    2.08    0.94
  -9   0  -9    0.53    1.48
  -9   0  -9    0.08    0.27
  -9   0 -10   11.39    2.21
  -9   0 -10    8.70    0.66
  -9   0 -10   10.12    0.83
   9   0  11    1.35    1.06
  -9   0 -11    2.98    1.65
  -9   0 -12    1.89    0.73
  -9   0 -12    4.01    1.92
  -9   0 -13    1.74    0.53
   9   0  13    3.83    1.23
  -9   0 -13    1.19    0.64
  -9   0 -13    2.63    1.89
  -9   0 -14    4.81    2.52
  -9   0 -14    7.57    0.89
   9   0  14   10.16    1.69
   9   0  15    4.04    1.41
  -9   0 -15    3.07    1.97
  -9   0 -16    3.23    2.09
   9   0  16    5.88    1.57
  -9   0 -16    2.62    0.88
  -9   0 -17    3.72    2.16
  -9   0 -17    0.77    0.75
   9   0  17    2.27    1.57
   9   1 -17    0.91    0.66
  -9   1  17    1.92    0.73
  -9   1  17    1.72    1.27
   9  -1 -17    5.69    2.12
  -9  -1  17    0.72    0.61
   9  -1 -17    1.75    0.73
  -9  -1  17    5.56    2.12
  -9   1  16    4.44    1.51
  -9   1  16    1.10    0.61
   9   1 -16    1.15    0.74
   9  -1 -16    0.50    0.62
   9  -1 -16    0.54    1.48
  -9  -1  16    3.45    2.15
  -9  -1  16    1.20    0.62
   9   1 -15   18.78    1.56
  -9   1  15   18.53    1.45
   9  -1 -15   18.02    1.51
   9  -1 -15   24.16    1.98
  -9  -1  15   21.93    2.20
  -9   1  14    4.55    0.85
  -9   1  14    2.62    1.09
   9   1 -14    5.45    1.26
  -9  -1  14    3.27    0.88
   9  -1 -14    3.64    0.93
  -9  -1  14    8.71    1.91
   9  -1 -14    4.45    1.43
   9   1 -13   27.49    1.93
  -9   1  13   27.97    1.86
   9  -1 -13   25.92    1.89
  -9  -1  13   27.27    1.89
   9  -1 -13   29.00    2.05
  -9  -1  13   30.70    2.44
  -9   1  12    3.29    0.73
   9   1 -12    2.75    0.77
  -9  -1  12    3.49    0.88
  -9  -1  12    3.80    1.35
   9  -1 -12    3.55    0.85
   9   1 -11    9.66    0.96
  -9   1  11    9.82    0.88
   9  -1 -11   10.37    1.03
  -9  -1  11   11.90    1.36
  -9  -1  11   10.93    1.01
   9  -1 -11   10.00    0.99
   9   1 -10    5.98    0.74
  -9   1  10    5.99    0.68
   9  -1 -10    5.94    0.74
  -9  -1  10    5.97    0.79
   9  -1 -10    6.25    0.81
  -9   1   9    0.00    0.36
   9   1  -9    0.87    0.50
   9  -1  -9    0.54    0.51
  -9  -1   9    1.93    0.79
  -9  -1   9    1.25    1.01
  -9   1   8    4.35    0.75
   9   1  -8    6.84    0.98
   9  -1  -8    7.05    1.13
   9  -1  -8    4.76    0.81
  -9  -1   8    4.51    0.80
  -9  -1   8    5.12    1.05
   9   1  -7    0.26    0.41
  -9   1   7    0.67    0.39
   9  -1  -7    0.18    0.44
  -9  -1   7    0.55    0.45
  -9  -1   7    0.18    0.62
   9  -1  -7    0.08    0.61
  -9   1   6    6.89    0.69
  -9   1   6    6.16    0.64
   9   1  -6    5.62    0.65
  -9   1   6    5.69    0.61
   9   1  -6    7.29    0.68
   9  -1  -6    6.66    0.71
  -9  -1   6    5.71    0.62
   9  -1  -6    5.90    0.72
   9  -1  -6    7.91    0.73
  -9  -1   6    6.91    0.63
  -9  -1   6    7.72    0.93
  -9   1   5   11.67    0.93
   9   1  -5   12.16    0.91
  -9   1   5   12.14    0.89
   9   1  -5   12.04    0.93
   9   1  -5   13.98    1.22
  -9   1   5   11.47    0.89
   9  -1  -5   11.65    0.96
   9  -1  -5   10.50    0.89
  -9  -1   5   11.58    1.14
   9  -1  -5   12.81    0.94
  -9   1   4   18.64    1.27
   9   1  -4   18.96    1.51
  -9   1   4   20.00    1.23
   9   1  -4   20.51    1.24
   9   1  -4   18.52    1.26
  -9   1   4   18.30    1.22
  -9  -1   4   17.67    1.21
   9  -1  -4   16.15    1.30
   9  -1  -4   18.30    1.25
  -9  -1   4   19.58    1.22
  -9  -1   4   18.89    1.50
   9  -1  -4   19.71    1.28
  -9   1   3   16.52    1.18
   9   1  -3   16.30    1.14
  -9   1   3   17.53    1.10
   9   1  -3   17.60    1.10
   9  -1  -3   15.63    1.13
   9  -1  -3   16.57    1.13
  -9  -1   3   16.02    1.35
   9  -1  -3   16.81    1.15
  -9  -1   3   15.75    1.05
  -9  -1   3   16.53    1.11
   9   1  -2    6.04    0.87
  -9   1   2    6.18    0.87
   9   1  -2    3.66    0.50
  -9   1   2    5.33    0.77
   9   1  -2    5.98    1.15
   9   1  -2    5.32    1.12
   9  -1  -2    4.52    0.77
  -9  -1   2    5.57    1.15
   9  -1  -2    4.80    0.73
  -9  -1   2    5.04    0.72
  -9  -1   2    4.36    0.59
  -9  -1   2    4.45    0.72
  -9   1   1   10.50    0.75
  -9   1   1    9.92    0.84
   9   1  -1   10.81    1.12
  -9   1   1    9.24    0.80
  -9   1   1   10.73    0.79
   9   1  -1   12.00    0.74
   9   1  -1   10.27    0.80
  -9  -1   1   10.92    0.79
   9  -1  -1    9.56    0.89
  -9  -1   1   10.21    1.13
  -9  -1   1   10.21    0.71
   9  -1  -1   12.03    0.87
   9  -1  -1    9.71    0.69
   9  -1  -1   10.12    0.82
  -9   1   0   98.17    5.17
   9   1   0   94.73    5.12
   9   1   0  101.63    5.01
   9   1   0   88.62    5.37
  -9   1   0   92.94    5.12
   9   1   0   88.61    5.30
  -9   1   0   96.13    5.03
  -9  -1   0   92.08    5.09
   9  -1   0   85.84    5.01
   9  -1   0  100.91    5.22
  -9  -1   0   92.76    5.30
  -9  -1   0   92.53    4.99
   9  -1   0  100.40    5.13
  -9   1  -1   45.97    2.88
  -9   1  -1   53.67    2.93
   9   1   1   49.34    2.84
  -9   1  -1   51.39    2.86
  -9   1  -1   55.67    2.75
   9   1   1   51.18    3.22
   9  -1   1   46.21    2.82
   9  -1   1   48.76    2.80
   9  -1   1   50.33    2.85
  -9  -1  -1   47.95    2.80
   9  -1   1   55.49    3.01
  -9  -1  -1   48.16    3.05
  -9   1  -2    5.21    0.68
   9   1   2    4.71    0.57
   9   1   2    8.72    1.63
  -9   1  -2    5.79    0.71
   9  -1   2    6.67    0.73
  -9  -1  -2    7.65    1.43
   9  -1   2    5.46    0.64
  -9   1  -3    7.78    0.93
  -9   1  -3    8.07    0.88
   9   1   3    8.53    0.72
  -9  -1  -3    8.69    1.61
   9  -1   3    7.17    0.82
   9  -1   3    8.58    0.75
  -9  -1  -3    6.65    0.92
   9  -1   3    7.60    0.64
   9  -1   3    6.48    1.03
  -9  -1  -3    6.55    0.62
   9   1   4   24.39    1.53
  -9   1  -4   24.06    1.74
   9   1   4   25.31    2.04
   9  -1   4   22.47    1.48
   9  -1   4   25.01    1.60
  -9  -1  -4   24.12    1.53
   9  -1   4   25.93    1.58
  -9  -1  -4   19.92    2.00
  -9  -1  -4   24.28    1.74
  -9   1  -5    4.03    1.12
   9   1   5    5.33    1.50
  -9   1  -5    5.88    1.19
   9   1   5    3.66    0.53
  -9  -1  -5    4.44    0.62
   9  -1   5    5.13    0.92
   9  -1   5    3.50    1.37
  -9  -1  -5    4.54    1.58
   9  -1   5    3.66    0.72
  -9  -1  -5    3.31    0.40
   9  -1   5    3.65    0.56
   9   1   6    0.33    0.54
  -9   1  -6    1.75    1.08
  -9  -1  -6    1.15    1.32
  -9   1  -7    8.54    1.45
   9   1   7    6.66    0.78
   9  -1   7    6.60    0.65
   9  -1   7    6.97    0.91
  -9  -1  -7    8.64    1.91
  -9  -1  -7    5.11    0.56
   9   1   8    5.16    0.93
  -9   1  -8    4.81    1.30
  -9  -1  -8    4.27    0.48
   9  -1   8    3.12    1.01
  -9  -1  -8    4.31    1.75
  -9   1  -9    0.45    0.92
   9   1   9    0.66    0.68
  -9   1  -9    0.96    0.55
  -9  -1  -9    1.32    0.43
  -9  -1  -9    2.69    1.93
   9  -1   9    0.87    0.87
  -9   1 -10    4.23    0.80
   9   1  10    6.14    1.04
  -9   1 -10    4.63    1.93
   9  -1  10    4.70    1.27
  -9  -1 -10    4.03    1.90
  -9   1 -11    4.10    1.76
   9   1  11    0.70    0.54
   9   1  11    2.49    0.88
  -9   1 -11    1.49    0.55
  -9  -1 -11    1.58    0.49
  -9  -1 -11    2.65    1.94
   9  -1  11    2.47    1.12
  -9   1 -12    3.83    1.70
  -9   1 -12    0.07    0.60
   9   1  12    2.35    0.85
   9  -1  12    0.70    1.07
  -9  -1 -12    3.14    1.97
  -9  -1 -12    1.63    0.50
   9   1  13    4.52    0.89
   9   1  13    5.69    1.12
  -9   1 -13    8.71    2.10
  -9   1 -13    5.25    0.94
   9  -1  13    5.19    1.73
  -9  -1 -13    3.15    2.69
  -9  -1 -13    5.31    0.83
   9   1  14    0.82    0.90
  -9   1 -14    1.18    0.73
  -9   1 -14    4.73    2.05
   9  -1  14    3.11    1.37
  -9  -1 -14    1.04    2.22
  -9  -1 -14    2.41    0.73
   9   1  15    4.60    1.14
  -9   1 -15    2.72    0.95
  -9   1 -15    8.98    2.41
  -9  -1 -15    3.55    0.82
  -9  -1 -15   10.19    2.96
   9  -1  15    4.80    1.66
   9   1  16    5.49    1.21
  -9   1 -16    2.84    0.89
  -9  -1 -16    3.64    2.77
  -9  -1 -16    1.54    0.73
   9  -1  16    3.98    1.51
  -9   2  17    3.24    0.81
   9   2 -17    3.19    0.97
  -9  -2  17    6.85    2.40
   9  -2 -17    1.45    0.68
  -9  -2  17    2.61    0.93
  -9   2  16    0.81    0.62
   9   2 -16    1.21    0.67
   9  -2 -16    2.20    1.53
  -9  -2  16    5.68    2.02
   9  -2 -16    1.62    0.70
  -9  -2  16    0.66    0.80
  -9   2  15    1.13    0.66
   9   2 -15    1.57    0.70
  -9  -2  15    2.35    1.61
   9  -2 -15    2.01    0.75
  -9  -2  15    1.29    0.77
   9  -2 -15   -0.71    0.99
  -9   2  14    7.45    0.89
   9   2 -14    7.82    1.25
   9  -2 -14    8.43    1.20
  -9  -2  14    8.06    0.97
  -9   2  13    1.18    0.63
   9   2 -13    1.48    0.75
   9  -2 -13    1.81    0.72
   9  -2 -13    2.06    1.10
  -9  -2  13    2.19    0.86
  -9  -2  13    1.08    1.29
   9   2 -12    0.66    0.63
  -9   2  12    1.72    0.65
   9  -2 -12    2.44    1.04
  -9  -2  12    1.98    0.91
  -9  -2  12    3.26    1.47
   9  -2 -12    2.29    0.69
  -9   2  11    0.93    0.54
   9   2 -11    1.01    0.64
   9  -2 -11    1.35    0.93
  -9  -2  11    2.14    0.84
   9  -2 -11    0.86    0.61
  -9  -2  11    2.08    1.15
   9   2 -10    7.89    1.15
  -9   2  10    5.26    0.91
   9  -2 -10    8.39    1.50
  -9  -2  10    5.80    1.14
   9  -2 -10    6.16    0.98
  -9  -2  10    3.66    1.41
  -9   2   9    8.33    0.82
   9   2  -9    9.19    0.92
   9  -2  -9    9.25    1.06
   9  -2  -9    9.70    0.93
  -9  -2   9   11.31    1.18
   9   2  -8    5.94    0.73
  -9   2   8    4.38    0.59
   9  -2  -8    7.59    1.05
  -9  -2   8    6.20    1.23
   9  -2  -8    8.27    1.39
  -9   2   7    8.93    0.79
   9   2  -7    8.51    0.86
   9   2  -7   11.25    0.95
  -9  -2   7   10.84    1.17
   9  -2  -7    9.99    0.91
  -9   2   6   -0.05    0.34
   9   2  -6    0.56    0.46
  -9   2   6    0.80    0.59
   9  -2  -6    0.58    0.52
  -9  -2   6    1.77    1.02
   9   2  -5   26.84    1.76
   9   2  -5   26.17    1.64
  -9  -2   5   29.01    2.03
  -9  -2   5   25.57    1.63
   9  -2  -5   26.10    1.71
  -9   2   4    0.89    0.38
   9   2  -4    1.11    0.48
   9   2  -4    0.67    0.53
  -9   2   4    1.77    0.80
   9  -2  -4    1.17    0.74
  -9  -2   4    1.54    0.46
   9  -2  -4    1.81    0.64
  -9  -2   4    1.79    0.97
   9  -2  -4    1.15    0.46
  -9   2   3   37.01    2.14
   9   2  -3   37.31    2.15
  -9   2   3   35.54    2.31
  -9  -2   3   37.16    2.14
   9  -2  -3   40.85    2.37
   9   2  -2   12.42    1.93
  -9   2   2    9.51    0.72
  -9   2   2    9.52    0.89
   9   2  -2   10.03    0.91
   9   2  -2    8.88    0.72
  -9  -2   2   10.21    0.71
  -9  -2   2    9.63    0.87
   9  -2  -2   10.47    0.95
   9  -2  -2   10.71    0.95
  -9  -2   2   10.60    1.17
   9  -2  -2   10.57    0.78
  -9  -2   2   11.47    1.41
   9   2  -1   42.54    2.45
  -9   2   1   46.50    2.72
  -9   2   1   47.96    2.49
   9   2  -1   40.51    2.78
  -9   2   1   43.90    2.64
   9   2  -1   45.20    2.67
   9  -2  -1   44.52    2.52
  -9  -2   1   45.63    2.62
  -9  -2   1   48.89    2.98
   9  -2  -1   44.38    2.70
   9  -2  -1   44.70    2.64
  -9  -2   1   43.76    2.46
  -9   2   0    7.30    0.75
  -9   2   0    8.02    0.58
  -9   2   0    7.53    0.79
   9   2   0    7.33    0.75
  -9   2   0    7.73    0.84
  -9  -2   0    8.57    0.73
  -9  -2   0    8.05    1.50
  -9  -2   0    8.97    1.63
   9  -2   0    8.02    0.81
   9  -2   0    7.74    0.62
   9  -2   0    6.19    0.81
   9  -2   0    8.46    0.72
  -9   2  -1   12.05    1.08
  -9   2  -1   13.52    0.83
   9   2   1   14.78    1.16
  -9   2  -1   14.43    1.15
   9   2   1   12.97    1.05
   9  -2   1   14.92    1.17
  -9  -2  -1   15.06    1.46
   9  -2   1   13.07    1.20
   9  -2   1   12.50    1.01
  -9  -2  -1   14.26    1.02
  -9  -2  -1   12.24    1.50
  -9   2  -2   42.19    2.66
   9   2   2   47.58    2.77
  -9  -2  -2   48.18    3.00
  -9  -2  -2   42.27    2.75
   9  -2   2   42.59    2.61
  -9   2  -3   16.82    1.32
   9   2   3   17.81    1.41
  -9  -2  -3   17.79    1.80
  -9  -2  -3   13.85    1.74
   9  -2   3   15.81    1.28
   9  -2   3   16.64    1.29
   9   2   4    4.17    0.80
  -9   2  -4    4.73    1.06
   9  -2   4    5.15    0.94
   9   2   5    3.99    0.76
  -9   2  -5    4.04    0.95
  -9  -2  -5    6.52    1.82
   9  -2   5    3.63    0.78
  -9   2  -6   11.18    1.08
   9   2   6   10.03    0.91
   9  -2   6   10.10    1.02
  -9  -2  -6    9.59    2.21
   9  -2   6    8.35    1.55
   9   2   7    5.97    0.72
  -9   2  -7    6.37    1.20
  -9  -2  -7    2.67    1.71
   9  -2   7    5.96    1.48
  -9   2  -8    0.92    0.82
  -9   2  -8    0.29    0.54
   9   2   8    0.86    0.52
   9  -2   8    0.92    1.06
  -9  -2  -8    2.93    1.74
   9   2   9    5.10    0.71
  -9   2  -9    5.40    0.88
   9  -2   9    5.87    1.55
  -9  -2  -9    4.70    2.05
  -9   2 -10    3.41    0.85
  -9   2 -10    3.08    1.28
  -9  -2 -10    5.18    2.23
   9  -2  10    2.52    1.28
  -9   2 -11   14.54    1.24
   9   2  11   14.98    1.23
  -9   2 -11   15.31    1.58
  -9  -2 -11   16.39    3.32
   9  -2  11   16.12    2.23
  -9   2 -12    1.17    0.68
  -9   2 -12    2.14    1.29
   9   2  12    1.63    0.63
  -9  -2 -12    6.71    3.04
   9  -2  12    1.33    1.58
   9   2  13   17.36    1.46
  -9   2 -13   13.96    1.63
  -9  -2 -13   15.69    3.61
  -9   2 -14    6.10    1.18
  -9   2 -14    2.92    1.54
   9   2  14    4.75    1.06
  -9  -2 -14    2.48    2.57
   9  -2  14    5.43    2.03
  -9   2 -15    0.46    1.05
  -9   2 -15    2.15    0.81
  -9  -2 -15    7.37    3.22
  -9  -2 -15    2.82    0.69
   9  -2  15    2.55    1.95
   9   2  16    2.76    0.96
   9  -2  16    4.55    2.19
   9   3 -15   11.13    1.17
  -9   3  15    9.91    1.04
   9  -3 -15   10.01    1.19
   9  -3 -15   14.60    1.77
  -9  -3  15   15.29    2.79
  -9  -3  15   11.20    1.34
  -9   3  14    1.16    0.67
   9   3 -14    1.56    0.75
  -9  -3  14    1.28    0.98
   9  -3 -14    1.62    1.14
   9  -3 -14    2.21    0.85
  -9  -3  14    1.94    1.60
  -9   3  13    2.28    0.81
   9   3 -13    2.85    0.88
   9  -3 -13    2.14    0.87
   9  -3 -13    1.81    1.07
  -9  -3  13    2.98    1.66
   9   3 -12    7.89    0.97
  -9   3  12    8.56    0.94
  -9  -3  12    6.65    1.39
   9  -3 -12    7.86    0.91
  -9  -3  12    6.39    1.85
   9  -3 -12    8.69    1.34
   9   3 -11    0.58    0.62
  -9   3  11    0.52    0.64
  -9  -3  11    0.45    1.01
   9  -3 -11   -0.64    0.78
   9  -3 -11    0.43    0.68
  -9  -3  11    1.10    1.39
  -9   3  10    6.69    1.08
   9   3 -10    7.49    1.17
   9  -3 -10    7.13    0.87
  -9  -3  10    8.76    1.96
  -9  -3  10    8.46    1.17
   9  -3 -10    7.42    1.06
  -9   3   9    5.43    0.76
   9   3  -9    7.32    0.84
   9  -3  -9    9.72    1.72
  -9  -3   9   10.59    2.08
   9  -3  -9    7.00    0.84
  -9  -3   9    7.92    1.09
  -9   3   8   13.94    1.09
   9   3  -8   11.14    1.06
  -9  -3   8   11.64    1.43
   9  -3  -8   13.18    1.12
   9  -3  -8   14.26    1.37
  -9   3   7   13.39    1.10
   9   3  -7   12.81    1.11
   9   3  -7   14.06    1.22
   9  -3  -7   15.42    1.20
   9  -3  -7   13.78    1.36
  -9  -3   7   15.21    1.54
   9   3  -6   22.56    1.53
  -9   3   6   24.60    1.55
   9   3  -6   22.95    1.67
   9  -3  -6   21.85    1.59
  -9  -3   6   21.06    1.90
   9   3  -5    3.63    0.89
   9   3  -5    2.77    0.65
  -9   3   5    3.55    0.72
  -9   3   5    4.93    1.07
   9  -3  -5    3.73    0.81
  -9  -3   5    2.19    1.17
  -9   3   4    8.94    1.02
   9   3  -4    7.60    0.88
  -9   3   4    6.91    0.69
   9   3  -4    8.26    0.80
  -9  -3   4    9.56    1.33
   9  -3  -4    9.70    0.92
  -9  -3   4    9.10    0.80
   9   3  -3    7.29    0.87
  -9   3   3    8.15    0.96
   9   3  -3    8.04    0.75
  -9  -3   3    9.33    1.78
   9  -3  -3    9.12    0.94
  -9   3   2   38.67    2.47
  -9   3   2   36.94    2.20
   9   3  -2   37.88    2.40
   9  -3  -2   38.86    2.22
   9  -3  -2   38.15    2.37
  -9  -3   2   39.57    2.18
  -9  -3   2   37.32    2.79
  -9  -3   2   35.07    2.56
   9   3  -1   16.67    1.32
  -9   3   1   18.52    1.42
  -9   3   1   18.27    1.16
  -9  -3   1   18.91    1.11
   9  -3  -1   17.54    1.36
  -9  -3   1   14.78    1.59
   9  -3  -1   16.55    1.15
  -9  -3   1   17.03    1.74
   9   3   0   10.50    0.97
  -9   3   0   10.68    1.10
  -9   3   0   11.06    0.81
   9   3   0   10.71    1.02
  -9  -3   0   10.67    1.40
   9  -3   0   10.33    0.79
  -9  -3   0   10.25    1.40
   9  -3   0   11.33    1.04
  -9   3  -1    1.95    0.85
   9   3   1    0.17    0.68
   9   3   1    2.05    0.68
  -9   3  -1    0.53    0.41
   9  -3   1    2.55    0.92
  -9  -3  -1    0.92    1.21
   9  -3   1    1.18    0.36
   9  -3   1    0.69    0.57
  -9  -3  -1    1.36    1.25
   9   3   2    0.30    0.50
  -9   3  -2    2.99    0.92
  -9   3  -2    1.33    0.78
  -9   3  -2    0.99    0.33
   9  -3   2    0.03    0.86
  -9  -3  -2    1.23    0.94
   9  -3   2    0.06    0.51
   9  -3   2    0.92    0.36
  -9  -3  -2    0.45    1.22
  -9   3  -3    9.22    1.02
  -9   3  -3    8.49    1.04
   9   3   3    8.74    0.92
  -9  -3  -3   10.77    1.58
   9  -3   3    8.84    1.03
   9  -3   3    8.21    1.17
  -9  -3  -3    8.24    1.97
  -9   3  -4    0.73    0.70
   9   3   4    0.31    0.46
   9  -3   4    0.97    0.67
  -9  -3  -4    0.97    1.46
   9  -3   4    2.02    1.25
   9   3   5    3.96    0.84
  -9   3  -5    2.99    0.91
   9  -3   5    7.94    1.89
   9  -3   5    3.20    0.87
  -9  -3  -5    4.18    1.80
   9   3   6   12.98    1.10
  -9   3  -6   10.28    1.13
   9  -3   6   11.73    1.23
  -9  -3  -6    9.15    2.46
   9  -3   6    7.29    1.90
  -9   3  -7    3.28    0.90
   9   3   7    5.51    1.02
   9  -3   7    5.16    1.16
  -9  -3  -7    4.94    2.03
   9  -3   7    6.17    1.66
  -9   3  -8   20.49    1.66
   9   3   8   20.30    1.54
  -9  -3  -8   20.77    2.59
   9  -3   8   24.56    2.40
  -9   3  -9    2.43    1.03
   9   3   9    1.80    0.70
  -9  -3  -9    1.48    1.78
   9  -3   9    0.79    1.61
   9   3  10    7.20    0.88
  -9   3 -10    7.41    1.36
  -9  -3 -10    7.34    2.55
   9  -3  10    6.38    2.32
  -9   3 -11    2.67    0.82
   9   3  11    1.58    0.68
  -9   3 -11    0.71    0.87
   9  -3  11    4.71    2.34
  -9  -3 -11    4.10    2.08
  -9   3 -12    7.33    1.26
  -9   3 -12    8.46    1.77
   9  -3  12   14.92    3.22
  -9  -3 -12    5.91    2.90
  -9   3 -13    1.38    0.73
   9   3  13    1.44    0.74
   9  -3  13    1.16    2.28
  -9  -3 -13    1.46    2.58
  -9   3 -14   11.03    1.30
   9   3  14    9.28    1.10
   9  -3  14   12.01    3.15
  -9  -3 -14   13.10    3.62
   9   4 -13    3.58    1.00
  -9  -4  13    2.63    1.72
  -9  -4  13    3.12    1.41
   9  -4 -13    3.05    0.86
   9   4 -12    4.92    1.03
  -9   4  12    3.60    0.88
   9  -4 -12    5.40    1.67
  -9  -4  12    3.04    1.29
  -9  -4  12    1.87    1.62
   9  -4 -12    4.76    1.11
  -9   4  11    2.22    0.82
   9   4 -11    1.22    0.74
   9  -4 -11    1.44    1.13
  -9  -4  11    2.70    1.39
   9  -4 -11    0.40    0.64
  -9  -4  11    1.14    1.41
   9   4 -10   11.40    1.18
  -9   4  10   12.41    1.17
  -9  -4  10   14.11    2.67
  -9  -4  10   12.35    2.36
   9  -4 -10   12.42    1.46
  -9   4   9    0.70    0.67
   9   4  -9    0.87    0.76
   9  -4  -9    1.40    1.05
  -9  -4   9    2.41    1.54
  -9  -4   9    0.57    1.22
   9  -4  -9    0.23    0.62
   9   4  -8    4.67    0.94
   9  -4  -8    3.44    1.35
   9  -4  -8    4.87    0.94
  -9  -4   8    3.84    1.47
   9   4  -7    2.74    0.81
   9  -4  -7    1.93    0.80
  -9  -4   7    1.01    1.25
   9  -4  -7    1.50    1.04
   9   4  -6    1.05    0.61
  -9   4   6    1.30    0.61
   9  -4  -6    2.47    0.83
  -9  -4   6    1.96    1.23
  -9   4   5    2.02    0.64
   9   4  -5    2.06    0.69
   9   4  -5    0.71    0.69
  -9  -4   5    2.04    1.26
   9  -4  -5    0.70    0.65
  -9   4   4    6.32    1.00
   9   4  -4    7.01    1.28
  -9   4   4    7.78    1.46
   9  -4  -4    8.61    1.33
  -9  -4   4    7.12    1.72
  -9  -4   4    8.86    1.24
   9   4  -3   26.53    1.93
  -9   4   3   24.23    1.74
  -9   4   3   25.43    2.02
  -9  -4   3   24.96    1.73
  -9  -4   3   31.99    2.50
  -9  -4   3   32.09    2.27
   9  -4  -3   28.21    1.91
  -9   4   2   24.20    1.88
   9   4  -2   22.32    1.75
  -9  -4   2   23.69    1.53
  -9  -4   2   25.95    2.27
   9  -4  -2   23.49    1.74
   9   4  -1   16.67    1.41
  -9   4   1   15.27    1.18
  -9   4   1   17.05    1.54
  -9  -4   1   18.01    1.93
  -9  -4   1   18.71    1.83
   9  -4  -1   17.39    1.42
  -9   4   0    8.00    1.07
   9   4   0    9.33    0.98
   9  -4   0    9.82    1.04
  -9  -4   0   11.35    2.15
   9  -4   0   11.91    1.63
   9  -4   0    7.01    0.75
  -9  -4   0    9.94    1.45
  -9   4  -1    1.07    0.83
   9   4   1    1.82    0.73
   9  -4   1    1.40    0.57
   9  -4   1    1.92    0.54
  -9  -4  -1    2.37    1.45
   9  -4   1    2.75    0.93
  -9  -4  -1    2.97    1.37
   9  -4   1    1.87    1.48
  -9   4  -2    3.07    0.97
   9   4   2    3.22    0.86
  -9  -4  -2    3.06    1.42
   9  -4   2    1.65    0.83
   9  -4   2    3.12    0.60
  -9  -4  -2    3.15    1.52
  -9   4  -3    1.62    0.75
   9   4   3    0.60    0.57
   9  -4   3    1.78    0.45
  -9  -4  -3    3.00    1.62
   9  -4   3    2.06    0.85
  -9  -4  -3    2.12    1.43
   9  -4   3    0.05    1.62
   9   4   4   12.68    1.12
   9  -4   4    9.29    2.21
   9  -4   4    9.28    1.18
  -9  -4  -4   14.14    2.63
  -9  -4  -4   10.71    2.37
   9   4   5    1.68    0.73
  -9   4  -5    2.43    1.01
  -9  -4  -5    1.31    1.50
   9  -4   5    4.91    2.06
   9   4   6    2.24    0.73
  -9   4  -6    1.18    0.98
   9  -4   6    0.76    1.51
  -9  -4  -6    4.16    1.89
   9  -4   6    1.30    0.90
  -9   4  -7    2.44    1.04
   9   4   7    2.15    0.74
   9  -4   7    4.76    1.88
   9  -4   7    1.06    0.84
  -9  -4  -7    3.83    2.01
   9   4   8    1.06    0.67
  -9   4  -8    0.30    0.96
  -9  -4  -8    3.17    2.18
   9  -4   8    2.21    0.84
   9   4   9    4.21    1.00
   9  -4   9    5.46    2.35
  -9  -4  -9    7.71    2.57
   9  -4   9    3.93    1.22
  -9   4 -10    5.16    1.34
  -9  -4 -10    4.77    2.53
   9  -4  10    3.50    1.20
   9  -4  10    4.64    2.28
  -9   4 -11    1.61    1.03
   9   4  11    1.10    0.72
  -9  -4 -11    0.21    2.00
   9  -4  11    3.75    2.42
  -9   4 -12    1.45    1.03
   9  -4  12    1.54    2.15
  -9   5   8    1.80    0.69
   9   5  -8    4.06    0.96
  -9  -5   8    2.74    1.63
   9  -5  -8    2.47    1.22
   9  -5  -8    0.33    0.81
  -9  -5   8    2.98    1.73
  -9   5   7    2.32    0.79
   9   5  -7    1.13    1.25
   9  -5  -7    1.71    0.77
   9  -5  -7    0.66    1.06
  -9  -5   7    2.79    1.80
  -9   5   6    3.95    0.92
   9   5  -6    4.90    0.93
   9  -5  -6    5.31    1.58
  -9  -5   6    6.72    1.94
   9  -5  -6    5.36    1.14
  -9   5   5    4.58    0.94
  -9  -5   5    4.04    1.62
  -9  -5   5    1.04    1.36
   9  -5  -5    3.39    0.92
   9  -5  -5    2.75    1.15
   9   5  -4    1.16    0.63
  -9   5   4    0.95    0.63
   9   5  -4    1.56    0.83
   9  -5  -4    1.64    0.82
  -9  -5   4    3.31    1.36
  -9  -5   4    1.71    1.49
   9  -5  -4    2.58    1.03
   9   5  -3    0.78    0.77
   9   5  -3    1.75    0.66
  -9  -5   3    3.80    1.58
  -9  -5   3    4.98    1.53
   9  -5  -3    1.82    0.85
   9   5  -2    3.43    1.07
  -9  -5   2    1.87    1.46
   9  -5  -2    6.31    1.25
  -9  -5   2    2.16    1.52
   9   5  -1    7.63    1.02
  -9   5   1    7.62    1.15
   9  -5  -1    7.08    1.24
  -9  -5   1    6.54    1.93
   9  -5  -1   10.67    2.11
  -9  -5   1    8.64    2.09
  -9   5   0    9.09    1.28
   9   5   0    8.50    1.07
   9  -5   0    8.57    1.11
  -9  -5   0    9.00    2.04
  -9  -5   0    8.46    0.83
  -9  -5   0    9.85    2.27
   9   5   1   28.03    2.01
  -9   5  -1   28.12    2.18
   9  -5   1   21.96    2.50
  -9  -5  -1   24.75    2.53
   9  -5   1   28.55    2.05
  -9  -5  -1   22.55    2.58
  -9   5  -2    1.73    0.98
   9   5   2    1.87    0.76
   9  -5   2    1.33    0.91
   9  -5   2    4.83    1.92
  -9  -5  -2    2.84    1.55
  -9  -5  -2    2.22    1.54
  -9   5  -3    3.47    1.17
   9   5   3    1.29    0.81
   9  -5   3    2.56    1.90
   9  -5   3    1.07    0.90
  -9  -5  -3    2.80    1.88
  -9  -5  -3    4.57    1.86
  -9   5  -4    3.43    0.98
   9  -5   4    1.24    0.94
   9  -5   4    3.25    1.90
  -9  -5  -4    4.11    1.84
  -9  -5  -4    3.18    1.82
   9  -5   4    1.94    1.21
  -9   5  -5    2.45    1.08
   9   5   5    1.89    0.86
   9  -5   5    1.09    0.88
   9  -5   5    1.91    2.07
  -9  -5  -5    1.62    1.66
  -9  -5  -5    3.65    1.92
  -9   5  -6    1.06    0.98
   9   5   6    1.19    0.78
   9  -5   6    0.87    0.85
  -9  -5  -6    3.06    1.85
  -9   5  -7    4.83    1.29
   9   5   7    4.42    1.00
   9  -5   7    3.73    1.22
  -9  -5  -7    3.86    2.21
   9  -5   7    2.86    2.32
 -10   0  17    1.11    0.53
 -10   0  17    3.52    1.71
  10   0 -17    0.60    0.71
 -10   0  16    1.35    0.59
  10   0 -16    1.48    0.71
 -10   0  16    1.45    1.54
 -10   0  15   -0.17    0.47
  10   0 -15    0.71    0.61
 -10   0  15    3.85    1.49
 -10   0  14    5.35    0.75
 -10   0  14    9.03    1.76
 -10   0  13    2.51    1.22
  10   0 -13    0.63    0.51
 -10   0  13    0.48    0.50
 -10   0  12    7.93    1.67
  10   0 -12    6.85    1.12
 -10   0  12    5.46    1.00
 -10   0  11    0.26    0.52
 -10   0  11    1.08    0.92
  10   0 -11    0.25    0.53
 -10   0  10   11.87    0.95
 -10   0  10   13.46    1.29
 -10   0  10   14.14    1.11
  10   0 -10   14.36    1.12
 -10   0   9    0.00    0.48
 -10   0   9    2.59    0.86
  10   0  -9    0.84    0.54
 -10   0   8   17.42    1.31
  10   0  -8   19.01    1.31
  10   0  -7   -0.02    0.38
 -10   0   7    0.05    0.49
 -10   0   7   -0.30    0.33
 -10   0   6    0.10    0.34
  10   0  -6    0.00    0.32
  10   0  -6    1.02    0.82
 -10   0   6    0.72    0.51
  10   0  -6    0.95    0.50
  10   0  -5    0.91    0.41
  10   0  -5    0.12    0.48
 -10   0   5    0.76    0.43
 -10   0   5    0.01    0.44
  10   0  -5    0.88    0.77
 -10   0   5    0.25    0.52
  10   0  -5    0.03    0.37
  10   0  -4    7.70    0.98
  10   0  -4    6.95    0.67
  10   0  -4    6.18    0.59
 -10   0   4    7.14    0.64
  10   0  -4    7.31    0.72
 -10   0   4    6.50    0.77
 -10   0   3   -0.10    0.31
 -10   0   3    0.67    0.62
  10   0  -3   -0.37    0.27
 -10   0   3    0.25    0.43
  10   0  -3    0.84    0.40
 -10   0   3    0.26    0.29
  10   0  -3    2.10    0.78
  10   0  -2   82.40    4.76
 -10   0   2   92.77    4.62
 -10   0   2   79.46    4.56
 -10   0   2   80.03    4.54
 -10   0   2   88.54    4.72
  10   0  -2   84.09    4.57
  10   0  -2   85.86    5.05
  10   0  -2   84.43    4.57
 -10   0   1    0.63    0.64
 -10   0   1    0.40    0.36
 -10   0   1    0.64    0.35
  10   0  -1    0.69    0.65
 -10   0   1    0.77    0.64
  10   0  -1    0.77    0.95
  10   0  -1    0.36    0.34
 -10   0   0   44.74    2.63
  10   0   0   43.15    2.50
  10   0   0   45.76    2.49
  10   0   0   50.32    2.82
  10   0   0   39.01    2.62
 -10   0   0   43.84    2.49
 -10   0  -1    0.25    0.61
 -10   0  -1    0.90    0.35
  10   0   1    0.11    0.35
 -10   0  -1    0.55    0.47
  10   0   1    0.35    0.40
  10   0   1    2.55    1.10
 -10   0  -1    0.54    0.64
  10   0   1    0.32    0.62
 -10   0  -2    8.92    1.16
 -10   0  -2    5.99    0.64
  10   0   2    9.26    1.26
 -10   0  -2    7.56    0.81
  10   0   2    6.74    0.61
 -10   0  -2    6.01    0.58
  10   0   2    6.60    0.66
  10   0   2    6.62    0.81
  10   0   3    0.73    1.18
 -10   0  -3    0.36    0.57
  10   0   3    0.84    0.56
  10   0   3   -0.32    0.39
 -10   0  -3    0.88    1.05
  10   0   4    9.52    0.79
  10   0   4    9.24    1.38
 -10   0  -4   10.63    0.97
  10   0   4   10.53    0.90
 -10   0  -4   11.18    0.99
 -10   0  -4   11.62    1.28
  10   0   5    0.22    0.55
  10   0   5    0.00    1.51
 -10   0  -5   -0.24    0.57
  10   0   5    0.88    0.37
 -10   0  -5    3.35    1.38
 -10   0  -5    1.77    0.87
  10   0   5    0.23    0.36
  10   0   6    5.94    0.55
 -10   0  -6    7.23    0.50
  10   0   6    7.19    0.65
  10   0   6    6.07    0.77
 -10   0  -6    6.34    0.76
  10   0   7    0.29    0.36
 -10   0  -7    1.14    1.22
 -10   0  -7    0.66    0.30
  10   0   7    2.27    0.81
  10   0   8    2.21    0.50
 -10   0  -8    1.15    1.39
  10   0   9    0.68    0.71
 -10   0  -9    1.76    1.45
  10   0   9    2.03    0.90
 -10   0  -9    0.26    0.41
 -10   0  -9    0.69    0.30
 -10   0 -10    0.86    0.51
 -10   0 -10    2.14    1.53
  10   0  10    0.42    0.92
 -10   0 -10    0.30    0.28
  10   0  11    2.51    1.11
 -10   0 -11    1.39    1.65
 -10   0 -12    5.52    1.77
  10   0  12    6.74    1.54
 -10   0 -13    3.19    1.95
 -10   0 -13    2.25    0.70
 -10   0 -14    3.12    2.15
  10   0  14    5.05    1.41
 -10   0 -15    2.35    2.25
  10   0  15    5.70    1.50
 -10   0 -15    0.99    0.70
  10   0  16    3.93    1.46
 -10   0 -16    5.68    1.05
 -10   0 -16    4.27    2.15
 -10   1  17    1.88    0.65
  10   1 -17    1.44    0.70
 -10   1  17   -0.19    1.09
 -10  -1  17    3.26    0.82
  10  -1 -17    0.50    1.72
 -10  -1  17    0.93    1.85
  10  -1 -17    1.02    0.69
 -10   1  16    2.23    0.70
  10   1 -16    4.25    0.98
  10  -1 -16    2.30    0.75
  10  -1 -16    3.09    1.67
 -10  -1  16    3.64    0.98
  10   1 -15    2.19    0.81
 -10   1  15    0.91    0.59
  10  -1 -15    0.88    0.61
 -10  -1  15    1.38    0.73
 -10  -1  15    1.29    1.50
  10  -1 -15    0.22    1.12
 -10   1  14   17.36    1.26
 -10   1  14   17.37    1.36
  10   1 -14   17.47    1.46
 -10  -1  14   18.47    1.98
 -10  -1  14   16.45    1.40
  10  -1 -14   18.83    1.62
  10   1 -13   16.81    1.38
 -10   1  13   16.11    1.28
 -10  -1  13   16.36    1.34
  10  -1 -13   15.88    1.36
 -10  -1  13   17.62    1.81
  10  -1 -13   18.63    1.53
  10   1 -12   22.83    1.63
 -10   1  12   21.63    1.55
  10  -1 -12   23.52    1.66
 -10  -1  12   23.21    2.04
 -10  -1  12   21.69    1.63
 -10   1  11    2.12    0.60
  10   1 -11    0.66    0.54
 -10  -1  11    1.81    1.05
  10  -1 -11    1.12    0.81
 -10  -1  11    0.93    0.62
  10  -1 -11    0.86    0.60
 -10   1  10    7.06    0.75
  10   1 -10    7.66    0.81
  10  -1 -10    8.19    0.85
 -10  -1  10    9.70    1.20
  10  -1 -10    7.12    0.87
 -10  -1  10    7.63    0.89
  10   1  -9   15.29    1.18
 -10   1   9   14.04    1.12
 -10  -1   9   16.52    1.34
  10  -1  -9   16.61    1.23
  10  -1  -9   15.71    1.25
  10   1  -8    4.47    0.80
 -10   1   8    3.72    0.74
  10  -1  -8    4.38    0.98
 -10  -1   8    6.21    1.15
  10  -1  -8    3.80    0.81
  10   1  -7   11.16    0.95
 -10   1   7   12.61    0.96
  10   1  -7   11.51    0.96
  10  -1  -7   13.02    1.00
 -10  -1   7   11.96    1.13
 -10  -1   7   12.48    0.95
  10   1  -6   13.63    1.06
  10   1  -6   14.19    1.06
 -10   1   6   13.85    1.07
  10  -1  -6   15.35    1.16
 -10  -1   6   15.12    1.35
 -10  -1   6   14.09    1.03
 -10  -1   6   15.07    1.06
  10   1  -5   41.68    2.71
 -10   1   5   39.67    2.42
  10   1  -5   40.24    2.43
 -10   1   5   40.54    2.41
  10   1  -5   44.19    2.42
 -10   1   5   44.54    2.42
  10  -1  -5   41.18    2.44
 -10  -1   5   40.45    2.39
  10  -1  -5   42.33    2.46
  10  -1  -5   36.32    2.45
 -10  -1   5   42.11    2.41
 -10  -1   5   42.58    2.65
 -10   1   4   22.42    1.45
 -10   1   4   23.54    1.45
  10   1  -4   24.18    1.46
  10   1  -4   22.64    1.74
 -10   1   4   21.79    1.51
  10   1  -4   22.76    1.49
 -10  -1   4   22.61    1.41
  10  -1  -4   22.49    1.48
 -10  -1   4   23.35    1.49
  10  -1  -4   23.27    1.55
 -10  -1   4   23.03    1.68
  10  -1  -4   23.13    1.49
  10   1  -3   48.99    3.02
 -10   1   3   48.81    2.68
  10   1  -3   49.08    2.67
 -10   1   3   46.34    2.70
 -10   1   3   44.61    2.73
  10   1  -3   46.03    2.72
 -10  -1   3   47.24    2.64
 -10  -1   3   49.77    2.96
  10  -1  -3   45.36    2.75
  10  -1  -3   47.30    2.71
 -10   1   2    3.92    0.70
 -10   1   2    3.22    0.61
  10   1  -2    2.56    0.53
  10   1  -2    4.61    1.11
 -10   1   2    2.73    0.67
  10   1  -2    2.33    0.98
  10   1  -2    3.12    0.66
 -10   1   2    3.10    0.57
 -10  -1   2    2.81    0.49
  10  -1  -2    2.00    0.61
 -10  -1   2    4.27    1.11
  10  -1  -2    3.26    0.78
  10  -1  -2    2.30    0.60
 -10   1   1   34.00    1.89
  10   1  -1   32.97    1.86
  10   1  -1   30.68    1.94
 -10   1   1   34.24    2.01
  10  -1  -1   34.22    1.98
 -10  -1   1   34.59    2.21
  10  -1  -1   35.78    2.07
  10  -1  -1   28.14    1.95
  10  -1  -1   30.15    1.83
 -10  -1   1   31.73    1.83
  10   1   0   12.93    0.91
  10   1   0   11.22    0.76
  10   1   0   11.58    1.34
 -10   1   0   12.15    0.82
  10   1   0   10.08    1.11
 -10  -1   0   10.53    0.74
 -10  -1   0    9.92    1.15
  10  -1   0   11.96    0.92
  10  -1   0   12.07    0.83
  10  -1   0   10.53    0.90
  10   1   1   17.07    1.71
 -10   1  -1   19.34    1.29
 -10   1  -1   15.92    1.28
 -10   1  -1   20.07    1.09
  10   1   1   17.47    1.18
 -10   1  -1   15.03    1.20
  10  -1   1   15.55    1.17
  10  -1   1   17.26    1.12
  10  -1   1   17.90    1.22
 -10  -1  -1   15.94    1.11
 -10  -1  -1   17.68    1.46
 -10   1  -2   36.23    2.42
  10   1   2   43.14    2.40
 -10   1  -2   37.63    2.47
  10   1   2   39.08    2.87
 -10  -1  -2   38.71    2.33
  10  -1   2   45.89    2.42
  10  -1   2   41.11    2.62
  10  -1   2   42.32    2.37
 -10  -1  -2   43.43    2.63
  10   1   3    4.40    0.77
  10   1   3    5.78    1.51
  10  -1   3    5.76    1.34
 -10  -1  -3    7.26    1.25
  10  -1   3    4.04    0.74
 -10  -1  -3    1.69    1.33
 -10  -1  -3    5.80    0.84
  10  -1   3    4.81    0.91
  10   1   4   27.67    1.73
 -10   1  -4   23.94    1.80
  10   1   4   27.24    2.22
 -10   1  -4   29.71    2.05
  10  -1   4   26.95    1.68
 -10  -1  -4   23.22    2.14
 -10  -1  -4   26.94    1.88
  10  -1   4   25.33    1.62
  10  -1   4   28.23    1.74
 -10  -1  -4   26.43    1.75
  10  -1   4   22.93    2.10
  10   1   5    0.40    0.46
 -10   1  -5    1.25    0.78
 -10   1  -5    0.95    0.93
 -10  -1  -5   -0.35    0.59
  10  -1   5   -0.04    0.49
  10  -1   5    1.98    0.91
 -10  -1  -5    3.15    2.23
 -10   1  -6    4.37    1.25
  10   1   6    2.55    0.66
 -10  -1  -6    3.47    1.44
 -10  -1  -6    1.45    0.44
  10  -1   6    2.52    0.51
  10  -1   6    3.56    0.94
  10  -1   6    1.63    0.62
 -10   1  -7    0.87    0.99
  10   1   7    0.13    0.54
 -10  -1  -7    0.58    0.36
  10  -1   7    1.16    0.79
  10  -1   7    0.28    0.43
 -10  -1  -7    1.44    1.36
 -10   1  -8    9.69    1.22
 -10  -1  -8    8.35    0.72
 -10  -1  -8   10.39    2.12
  10   1   9    9.83    0.97
 -10   1  -9    6.14    1.43
 -10   1  -9    7.90    0.79
 -10  -1  -9    5.84    1.91
  10  -1   9    8.02    1.10
 -10   1 -10    3.82    1.33
 -10   1 -10    4.44    0.85
  10   1  10    3.77    0.94
  10  -1  10    3.23    1.17
 -10  -1 -10    5.06    2.12
 -10   1 -11    8.54    2.12
  10   1  11    5.54    1.12
 -10   1 -11    2.68    0.76
  10  -1  11    3.43    1.26
 -10  -1 -11    5.29    2.26
 -10   1 -12    5.66    1.99
  10   1  12    4.92    1.09
 -10   1 -12    3.16    0.75
  10   1  12    3.55    0.80
  10  -1  12    5.78    1.74
 -10  -1 -12    1.22    2.16
 -10  -1 -12    4.08    0.66
  10   1  13   -0.33    0.69
 -10   1 -13    1.62    1.82
 -10   1 -13    0.38    0.56
 -10  -1 -13    1.43    2.13
  10  -1  13    2.04    1.24
 -10  -1 -13    1.21    0.53
  10   1  14    2.78    0.96
 -10   1 -14    2.33    0.76
 -10   1 -14    4.38    2.19
  10  -1  14    3.45    1.63
 -10  -1 -14    6.91    2.90
  10   1  15   17.89    1.63
 -10   1 -15   17.87    2.00
  10  -1  15   23.71    2.24
 -10  -1 -15   19.20    2.85
 -10  -1 -15   17.51    1.38
  10   1  16    3.85    1.15
 -10   1 -16    3.84    1.46
 -10   1 -16    1.63    0.80
 -10  -1 -16    4.43    2.58
 -10  -1 -16    2.18    0.79
  10  -1  16    2.88    1.52
  10   2 -16    9.63    1.07
 -10   2  16    8.85    1.01
 -10  -2  16    8.28    1.05
  10  -2 -16    8.48    1.04
  10  -2 -16   10.82    1.54
 -10  -2  16   14.47    2.72
  10   2 -15    1.80    0.74
 -10   2  15    1.47    0.69
 -10  -2  15    1.63    0.80
  10  -2 -15    1.31    1.13
 -10  -2  15    3.00    1.58
  10  -2 -15    0.52    0.58
 -10   2  14    5.83    1.03
  10   2 -14    6.34    1.17
 -10  -2  14    6.65    1.74
  10  -2 -14    5.00    1.39
  10  -2 -14    4.54    1.08
  10   2 -13   16.54    1.35
 -10   2  13   15.37    1.26
 -10  -2  13   17.42    1.93
 -10  -2  13   14.64    1.38
  10  -2 -13   15.87    1.50
  10  -2 -13   13.72    1.37
  10   2 -12    1.98    0.73
 -10   2  12    3.57    1.08
  10  -2 -12    2.11    0.72
 -10  -2  12    2.14    1.37
  10  -2 -12    3.63    1.20
 -10  -2  12    2.33    1.00
 -10   2  11    4.41    0.64
  10   2 -11    6.09    1.11
  10  -2 -11    5.22    0.97
  10  -2 -11    5.63    1.33
 -10  -2  11    5.43    1.15
 -10  -2  11    5.03    1.54
  10   2 -10    2.83    0.86
 -10   2  10    1.93    0.61
 -10  -2  10    3.05    0.94
  10  -2 -10    3.13    0.83
 -10  -2  10    3.39    1.24
  10  -2 -10    2.93    1.05
 -10   2   9    9.51    0.88
  10   2  -9   10.27    0.99
  10  -2  -9   12.26    1.02
  10  -2  -9   11.45    1.16
 -10  -2   9    9.54    1.21
  10   2  -8    0.34    0.54
 -10   2   8    0.63    0.43
  10  -2  -8    1.01    0.77
  10  -2  -8    0.81    0.55
 -10  -2   8    2.05    0.84
  10   2  -7    8.67    0.88
  10   2  -7    9.68    0.86
 -10   2   7    7.84    0.74
  10  -2  -7    9.31    0.89
 -10  -2   7    9.87    1.13
 -10   2   6    2.85    0.84
  10   2  -6    3.23    0.87
  10   2  -6    3.06    0.81
  10  -2  -6    1.68    0.68
 -10  -2   6    3.73    1.18
  10   2  -5    8.34    0.76
  10   2  -5    8.29    0.82
 -10   2   5    7.31    0.89
 -10   2   5    6.88    0.69
 -10  -2   5    9.20    0.73
 -10  -2   5   10.61    1.19
  10  -2  -5    7.71    0.83
 -10   2   4    1.74    0.72
  10   2  -4    2.10    0.56
 -10   2   4    1.44    0.44
  10   2  -4    1.49    0.59
  10  -2  -4    0.83    0.54
  10  -2  -4    2.32    0.52
 -10  -2   4    1.78    0.91
  10   2  -3   17.24    1.11
 -10   2   3   15.42    1.08
  10   2  -3   17.86    1.27
 -10   2   3   17.86    1.62
 -10  -2   3   16.01    1.55
  10  -2  -3   17.60    1.17
 -10  -2   3   17.19    1.09
  10  -2  -3   16.68    1.25
  10   2  -2    4.42    0.50
  10   2  -2    4.41    0.56
 -10   2   2    9.12    1.99
  10   2  -2    5.42    0.93
 -10   2   2    3.97    0.44
 -10  -2   2    7.82    1.49
  10  -2  -2    5.69    0.68
 -10  -2   2    4.48    0.46
 -10  -2   2    3.84    1.14
  10  -2  -2    4.06    0.51
  10   2  -1    2.07    1.13
  10   2  -1    2.72    0.47
  10   2  -1    1.95    0.64
 -10   2   1    2.22    0.43
 -10  -2   1    4.34    1.27
  10  -2  -1    1.86    0.69
 -10  -2   1    2.07    0.42
 -10  -2   1    4.15    1.23
  10  -2  -1    3.41    0.46
  10   2   0    8.51    0.86
 -10   2   0   10.67    1.06
 -10   2   0    9.10    0.65
 -10   2   0    8.36    0.87
 -10  -2   0   11.15    1.89
  10  -2   0    7.53    0.92
  10  -2   0    9.19    0.75
  10  -2   0   10.16    0.81
  10   2   1    3.89    0.73
 -10   2  -1    2.56    0.33
 -10   2  -1    3.13    0.81
  10  -2   1    2.75    0.70
  10  -2   1    2.48    0.51
 -10  -2  -1    4.79    1.47
  10  -2   1    4.54    0.83
  10   2   2   77.21    4.47
 -10   2  -2   76.04    4.41
  10   2   2   78.43    4.33
 -10   2  -2   72.16    4.43
  10  -2   2   76.44    4.31
  10  -2   2   83.41    4.37
  10   2   3    1.70    0.99
 -10   2  -3    2.62    0.81
 -10   2  -3    2.27    0.92
  10   2   3    1.08    0.56
 -10  -2  -3    1.12    1.00
 -10  -2  -3    1.86    1.44
  10  -2   3    1.06    0.64
  10  -2   3    1.46    0.75
 -10   2  -4    3.35    1.03
 -10  -2  -4    1.58    1.06
 -10  -2  -4    1.89    1.43
  10  -2   4    0.77    0.52
  10  -2   4    2.16    0.96
 -10   2  -5   12.84    1.14
  10   2   5   11.22    0.96
  10  -2   5   10.99    1.04
 -10  -2  -5    9.02    2.04
  10  -2   5   10.21    1.21
 -10   2  -6    1.39    0.85
  10   2   6    2.01    0.66
 -10  -2  -6    0.51    1.63
  10  -2   6    2.49    0.72
  10  -2   6    1.60    0.98
  10   2   7    9.47    0.93
 -10  -2  -7   13.37    1.89
  10  -2   7   10.45    1.09
  10  -2   7    9.07    1.35
  10   2   8    0.98    0.58
 -10   2  -8    0.73    0.83
  10  -2   8    3.71    1.29
 -10  -2  -8    0.44    1.73
  10   2   9    4.61    0.94
  10  -2   9    2.90    1.32
 -10  -2  -9    5.70    2.21
  10   2  10    0.91    0.58
 -10   2 -10    2.75    1.30
 -10   2 -10   -0.26    0.53
 -10  -2 -10    1.73    2.19
  10  -2  10    0.97    1.19
 -10   2 -11    5.83    1.47
  10   2  11    2.53    0.77
 -10   2 -11    4.07    0.84
  10  -2  11    2.21    1.64
 -10   2 -12    2.90    1.35
  10   2  12    0.54    0.59
 -10   2 -12    1.68    0.69
 -10  -2 -12    0.05    1.98
  10  -2  12    1.83    1.52
 -10   2 -13    2.46    0.92
  10   2  13    0.84    0.65
 -10  -2 -13    4.99    2.97
  10  -2  13    7.66    2.30
 -10   2 -14    4.61    1.68
  10   2  14    4.87    1.04
 -10   2 -14    2.22    0.89
  10  -2  14    4.08    1.60
 -10  -2 -14    5.69    2.86
 -10   2 -15    2.02    1.46
  10   2  15    4.60    1.04
  10  -2  15    6.61    2.00
 -10  -2 -15    7.77    3.31
  10   3 -15    3.01    0.94
 -10   3  15    5.28    1.05
 -10  -3  15    4.67    1.82
 -10  -3  15    4.50    1.12
  10  -3 -15    4.57    1.65
  10  -3 -15    3.62    1.00
 -10   3  14    3.22    0.89
  10   3 -14    4.29    1.01
 -10  -3  14    3.73    1.75
  10  -3 -14    2.27    0.86
  10  -3 -14    4.43    1.44
 -10  -3  14    4.82    1.35
  10   3 -13    1.87    0.82
 -10   3  13    2.29    0.77
 -10  -3  13    2.13    1.56
  10  -3 -13    1.88    1.13
  10  -3 -13    0.82    0.77
 -10  -3  13    1.37    0.86
 -10   3  12    6.66    0.87
  10   3 -12    8.17    0.94
 -10  -3  12    6.71    2.03
 -10   3  11    4.36    0.88
  10  -3 -11    2.25    0.74
 -10  -3  11    2.75    1.11
  10  -3 -11    2.08    1.10
 -10  -3  11    1.96    1.46
  10   3 -10   16.52    1.35
 -10   3  10   17.22    1.43
  10  -3 -10   14.06    1.28
 -10  -3  10   15.25    1.55
  10  -3 -10   15.61    1.55
 -10   3   9    1.83    0.61
  10   3  -9    1.19    0.64
  10  -3  -9    1.07    0.73
  10  -3  -9    1.20    0.85
 -10  -3   9    0.40    0.84
 -10   3   8    9.12    0.93
  10   3  -8   11.10    1.06
 -10  -3   8   14.62    1.47
  10  -3  -8   13.20    1.09
  10  -3  -8   10.72    1.26
  10   3  -7    2.18    0.81
 -10   3   7    2.95    0.70
  10   3  -7    3.06    0.74
  10  -3  -7    2.74    0.82
  10  -3  -7    3.39    1.13
 -10  -3   7    1.53    0.99
 -10   3   6    6.03    0.70
  10   3  -6    6.31    0.74
  10   3  -6    6.34    0.82
 -10  -3   6    9.45    1.78
  10  -3  -6    6.54    0.83
  10   3  -5   11.75    1.12
  10   3  -5   11.89    0.99
 -10   3   5   11.69    0.97
 -10   3   5   12.71    1.24
  10  -3  -5   13.31    1.12
 -10  -3   5   15.39    1.58
 -10   3   4    1.32    0.78
  10   3  -4   -0.08    0.52
  10   3  -4    0.62    0.50
 -10   3   4    0.81    0.46
  10  -3  -4    1.72    0.71
 -10  -3   4    2.36    1.17
 -10  -3   4    1.04    0.47
 -10   3   3   21.12    1.63
  10   3  -3   19.79    1.35
  10   3  -3   21.66    1.57
 -10   3   3   19.20    1.36
 -10  -3   3   20.84    1.93
 -10  -3   3   23.27    1.41
  10  -3  -3   22.27    1.57
  10   3  -2    3.35    0.79
  10   3  -2    4.91    1.02
 -10   3   2    2.54    0.87
  10   3  -2    3.72    0.61
 -10   3   2    2.21    0.52
  10  -3  -2    4.52    0.90
 -10  -3   2    1.87    0.50
 -10  -3   2    1.55    1.29
  10  -3  -2    3.29    0.63
 -10  -3   2    3.68    1.45
 -10   3   1    1.34    0.47
  10   3  -1    2.84    0.79
 -10   3   1    2.70    0.88
  10  -3  -1    1.38    0.45
 -10  -3   1    2.17    1.19
 -10  -3   1    1.90    1.39
  10  -3  -1    1.90    0.73
  10   3   0   13.08    1.29
  10   3   0   13.12    1.12
 -10   3   0   12.54    0.90
 -10  -3   0   10.47    1.62
 -10  -3   0   12.35    1.55
  10  -3   0   10.88    1.11
  10  -3   0   14.21    0.93
 -10   3  -1    6.55    0.85
  10   3   1    5.50    0.73
 -10   3  -1    5.13    0.52
  10  -3   1    6.67    0.86
  10  -3   1    5.80    1.12
 -10  -3  -1    7.36    1.75
  10  -3   1    6.17    0.56
 -10   3  -2   19.19    1.17
 -10   3  -2   18.68    1.47
 -10   3  -2   18.06    1.53
  10   3   2   22.06    1.48
 -10  -3  -2   19.95    1.93
  10  -3   2   20.92    1.50
  10  -3   2   17.50    1.68
 -10  -3  -2   17.62    1.99
  10   3   3    3.96    0.89
 -10   3  -3    3.90    1.04
 -10   3  -3    3.24    1.02
  10  -3   3    3.58    1.37
 -10  -3  -3    3.17    1.67
 -10  -3  -3    2.86    1.30
  10  -3   3    2.70    0.85
  10   3   4   14.26    1.17
 -10   3  -4   12.51    1.27
  10  -3   4   17.22    1.74
 -10  -3  -4   16.10    2.02
 -10  -3  -4   14.52    1.84
  10  -3   4   15.01    1.30
 -10   3  -5    0.59    0.72
  10   3   5    1.59    0.70
  10  -3   5    2.64    1.29
  10  -3   5    1.57    0.80
 -10  -3  -5    0.65    1.82
 -10   3  -6   18.85    1.60
  10   3   6   22.56    1.57
 -10  -3  -6   21.32    2.47
  10  -3   6   19.71    1.96
  10  -3   6   21.58    1.68
 -10   3  -7    1.50    0.73
  10   3   7    1.67    0.70
 -10  -3  -7    2.00    1.77
  10  -3   7    3.41    1.55
  10  -3   7    1.22    0.72
 -10   3  -8   13.71    1.38
  10   3   8   13.97    1.24
 -10  -3  -8   16.49    2.30
  10  -3   8   18.21    1.53
 -10   3  -9    1.28    0.92
  10   3   9    1.20    0.63
  10  -3   9    3.39    2.02
  10   3  10    1.53    0.70
 -10   3 -10    1.64    0.98
 -10  -3 -10    0.11    2.15
 -10   3 -11    1.35    1.18
  10   3  11    3.49    1.17
  10  -3  11    3.48    1.85
 -10  -3 -11   -0.01    2.15
  10   3  12    2.79    0.91
 -10  -3 -12    3.65    2.39
  10   3  13    3.16    0.95
 -10   3 -13    2.32    0.78
 -10  -3 -13    3.79    2.32
  10   3  14    1.42    0.82
 -10   3 -14   -0.83    1.03
 -10   3 -14    3.68    1.05
  10  -3  14    2.37    2.22
 -10  -3 -14    4.85    2.81
  10   4 -12    2.70    0.78
 -10   4  12    1.19    0.71
 -10  -4  12    3.48    1.60
  10  -4 -12    0.89    0.74
 -10  -4  12    8.36    2.34
  10  -4 -12    0.94    1.29
  10   4 -11    3.04    0.84
 -10   4  11    1.98    0.72
  10  -4 -11    0.61    1.06
 -10  -4  11    1.67    1.43
 -10  -4  11    5.17    1.60
  10  -4 -11    2.15    0.78
 -10   4  10    6.55    0.87
  10   4 -10    5.26    1.05
 -10  -4  10    8.99    2.29
  10  -4 -10    9.05    1.86
 -10  -4  10    5.95    1.57
  10  -4 -10    4.91    1.07
 -10   4   9    1.32    0.66
  10  -4  -9    0.87    1.12
 -10  -4   9    0.88    1.16
 -10  -4   9    2.37    1.48
 -10   4   8    3.02    0.90
  10   4  -8    2.71    0.81
  10  -4  -8    3.28    1.28
  10  -4  -8    2.25    0.81
 -10   4   7    4.22    0.93
  10   4  -7    2.07    0.79
  10  -4  -7    4.09    1.39
 -10  -4   7    2.97    1.91
  10  -4  -7    3.55    0.98
  10   4  -6   10.52    1.03
 -10   4   6    9.96    0.97
  10   4  -6   10.11    1.18
 -10  -4   6   13.85    2.53
  10  -4  -6   11.46    1.15
  10  -4  -6    9.20    1.42
 -10   4   5    0.68    0.55
  10   4  -5    1.42    0.62
 -10  -4   5    2.13    1.38
  10  -4  -5    0.69    0.75
 -10   4   4    0.42    0.57
  10   4  -4    2.06    0.66
 -10   4   4    0.66    0.77
  10   4  -4    0.33    0.65
 -10  -4   4    2.40    1.35
  10  -4  -4    0.58    0.64
  10   4  -3    1.16    0.57
  10   4  -3    2.38    0.81
 -10   4   3    2.41    1.02
 -10   4   3    2.10    0.61
 -10  -4   3    4.54    1.50
  10  -4  -3    2.43    0.81
 -10  -4   3    2.65    0.68
 -10  -4   3    3.41    1.43
  10   4  -2    2.92    0.96
 -10   4   2    2.17    1.07
  10   4  -2    2.83    0.63
 -10   4   2    2.55    0.71
 -10  -4   2    3.02    1.74
 -10  -4   2    4.07    1.60
 -10  -4   2    2.84    0.67
  10  -4  -2    2.51    0.86
 -10   4   1    1.15    0.93
 -10   4   1    0.61    0.50
  10   4  -1    1.56    0.73
 -10  -4   1    1.18    1.30
  10  -4  -1    2.30    0.80
 -10  -4   1    3.95    1.67
 -10   4   0   11.96    1.23
 -10   4   0    9.16    0.97
  10   4   0   10.86    1.09
  10  -4   0   11.56    1.16
 -10  -4   0   10.72    1.66
 -10  -4   0   13.48    2.34
  10   4   1    4.66    1.01
 -10   4  -1    6.46    1.25
  10  -4   1    4.36    1.57
  10  -4   1    4.63    0.64
 -10  -4  -1    2.33    1.41
 -10  -4  -1    3.36    1.74
  10  -4   1    5.04    0.64
  10  -4   1    5.54    1.11
  10   4   2    3.59    0.91
 -10   4  -2    4.62    1.15
  10  -4   2    2.73    0.93
 -10  -4  -2    5.20    1.96
  10  -4   2    2.54    0.73
 -10  -4  -2    3.93    1.57
 -10   4  -3    9.20    1.54
  10   4   3    5.59    1.14
  10  -4   3    8.01    1.37
 -10  -4  -3    6.18    2.02
  10  -4   3    4.34    2.07
  10   4   4    6.02    1.09
 -10   4  -4    5.68    1.34
 -10  -4  -4    3.69    1.99
  10  -4   4    6.83    2.33
 -10   4  -5    1.67    1.05
  10  -4   5    1.92    1.79
 -10  -4  -5    3.72    1.96
 -10  -4  -5   -1.86    1.28
  10  -4   5    1.61    0.88
 -10   4  -6    4.37    1.36
  10  -4   6    5.16    2.15
  10   4   7    3.44    0.90
 -10  -4  -7    3.34    2.13
  10  -4   7    1.56    0.93
  10  -4   7    5.16    2.36
 -10   4  -8    5.36    1.32
  10  -4   8    3.84    1.12
 -10  -4  -8    2.18    2.25
  10   4   9    2.58    0.90
 -10   4  -9    2.38    1.18
  10  -4   9    4.65    1.16
 -10  -4  -9    4.84    2.36
  10  -4   9    4.11    2.47
  10   4  10    2.54    0.91
 -10   4 -10    1.62    1.11
  10  -4  10    4.10    2.54
 -10  -4 -10   -1.50    2.04
  10  -4  10    1.05    0.98
 -10   4 -11    2.56    1.13
  10   4  11    1.97    0.80
  10  -4  11    0.79    2.39
  10  -4  11    2.87    1.22
 -10  -4 -11    2.47    2.24
 -10   5   8    2.42    0.88
  10   5  -8    0.57    0.77
 -10  -5   8    2.56    1.48
 -10  -5   8    3.59    1.50
  10  -5  -8    2.49    1.30
  10  -5  -8    2.84    0.96
 -10   5   7    3.24    0.83
  10  -5  -7    3.63    1.04
 -10  -5   7    3.81    1.64
  10  -5  -7    1.11    1.19
 -10   5   6    1.81    0.66
  10   5  -6    1.76    0.78
 -10  -5   6    2.72    1.53
  10  -5  -6    1.30    1.17
  10  -5  -6    0.66    0.85
 -10  -5   6    1.96    1.57
  10   5  -5    5.70    1.23
 -10   5   5    5.23    1.04
 -10  -5   5    3.77    1.84
  10  -5  -5    6.85    1.74
  10  -5  -5    4.05    1.04
 -10  -5   5    5.66    1.72
  10   5  -4    1.57    0.72
  10   5  -4    2.83    1.01
 -10   5   4    2.09    0.89
  10  -5  -4    3.23    0.99
  10  -5  -4    3.39    1.32
 -10  -5   4    7.06    1.91
 -10  -5   4    2.24    1.64
  10   5  -3    1.18    0.79
  10   5  -3    0.94    0.62
 -10   5   3    2.28    0.68
 -10  -5   3    1.32    1.50
 -10  -5   3    1.69    1.63
  10  -5  -3    1.64    0.86
  10   5  -2    0.98    0.85
 -10   5   2   -0.53    0.82
  10  -5  -2    1.71    0.87
 -10  -5   2    2.86    1.57
 -10  -5   2    2.10    1.51
 -10   5   1   16.36    1.65
  10   5  -1   17.22    1.48
  10  -5  -1   14.05    1.40
 -10  -5   1   14.53    2.07
 -10  -5   1   15.01    1.95
  10   5   0   17.35    1.60
 -10   5   0   18.66    1.81
 -10  -5   0   19.91    2.23
 -10  -5   0   16.05    3.02
  10  -5   0   20.43    1.68
 -10   5  -1    8.16    1.23
  10   5   1    7.15    1.01
  10  -5   1    8.72    1.48
 -10  -5  -1    8.33    2.22
 -10  -5  -1    5.00    2.08
  10   5   2    2.37    0.96
 -10   5  -2    3.55    1.19
  10  -5   2    4.39    2.25
 -10  -5  -2    1.79    1.50
 -10  -5  -2    2.12    2.16
  10  -5   2    2.16    0.81
 -10   5  -3    1.91    1.00
  10   5   3    2.44    0.94
  10  -5   3    4.09    1.11
  10  -5   3    3.56    2.14
 -10  -5  -3    2.05    1.60
 -10  -5  -3    2.39    1.80
  10   5   4    0.82    0.70
 -10   5  -4    1.72    0.97
  10  -5   4    2.38    0.95
  10  -5   4    1.79    1.88
 -10  -5  -4    0.09    1.41
 -10  -5  -4    0.93    1.83
  10   5   5    1.28    0.81
 -10   5  -5    2.05    0.99
  10  -5   5   -0.15    0.75
 -10  -5  -5    1.38    2.11
 -10  -5  -5    3.60    1.65
 -10   5  -6    1.78    0.91
  10   5   6    1.14    0.72
  10  -5   6    1.46    0.97
 -10  -5  -6   -1.41    1.54
 -10  -5  -6    3.96    2.12
 -10   5  -7    3.23    1.08
  10  -5   7    4.79    2.38
 -10  -5  -7    4.26    2.09
 -10  -5  -7    1.18    2.00
  10  -5   7    2.03    1.03
 -11   0  17    0.36    0.51
  11   0 -17   -0.07    0.63
 -11   0  17    0.52    1.72
 -11   0  16    1.13    1.46
 -11   0  16    0.09    0.50
  11   0 -16    0.95    0.62
 -11   0  15    0.75    0.54
 -11   0  15    1.54    1.40
  11   0 -15    1.96    0.72
 -11   0  14    0.49    0.64
 -11   0  14    1.68    1.32
  11   0 -14    0.78    0.62
  11   0 -13    0.53    0.54
 -11   0  13    0.50    0.63
 -11   0  13    1.91    1.20
 -11   0  12  166.00    8.79
 -11   0  12  155.29    8.49
  11   0 -12  147.69    8.49
  11   0 -11    0.28    0.54
 -11   0  11    1.38    0.65
 -11   0  11    2.13    1.11
  11   0 -10   72.45    4.35
 -11   0  10   77.82    4.37
 -11   0  10   75.55    4.51
 -11   0  10   80.65    4.30
 -11   0   9    0.75    0.59
 -11   0   9    0.11    0.79
  11   0  -9    0.46    0.53
  11   0  -8   22.84    1.55
 -11   0   8   23.29    1.59
 -11   0   7    0.59    0.49
  11   0  -7    0.52    0.47
  11   0  -7    0.12    0.34
  11   0  -6    7.85    0.68
 -11   0   6    7.84    0.83
 -11   0   5    0.67    0.62
  11   0  -5    1.38    0.45
  11   0  -5    1.82    0.70
 -11   0   5    1.18    0.55
 -11   0   4   14.99    1.05
  11   0  -4   15.28    1.04
 -11   0   4   17.35    1.25
 -11   0   4   15.75    1.05
  11   0  -4   14.54    1.28
  11   0  -4   15.00    1.08
  11   0  -3    0.48    0.42
[truncated: 220,218 more chars]
